# Supplementary material for: Anionic Magnesium and Calcium Hydrides: Transforming CO into Unsaturated Disilyl Ethers
Source: Angew Chem Int Ed Engl. 2022 Nov 29;62(1):e202215218. doi: 10.1002/anie.202215218 (PMC10100151; doi:10.1002/anie.202215218)
Supplement: Supplementary file 2 — Supporting Information [file ANIE-62-0-s001.cif]

data_(NON)Ca(THF)2
_audit_creation_date               2021-11-04
_audit_creation_method
;
Olex2 1.3
(compiled 2020.11.12 svn.r5f609507 for OlexSys, GUI svn.r6272)
;
_shelx_SHELXL_version_number       '2018/3'
_audit_contact_author_address      ?
_audit_contact_author_email        ?
_audit_contact_author_name         ''
_audit_contact_author_phone        ?
_publ_contact_author_id_orcid      ?
_publ_section_references
;
Dolomanov, O.V., Bourhis, L.J., Gildea, R.J, Howard, J.A.K. & Puschmann, H.
 (2009), J. Appl. Cryst. 42, 339-341.

Sheldrick, G.M. (2015). Acta Cryst. A71, 3-8.

Sheldrick, G.M. (2015). Acta Cryst. C71, 3-8.
;
_chemical_name_common              ?
_chemical_name_systematic          ?
_chemical_formula_moiety           'C55 H78 Ca N2 O3, C6 H6'
_chemical_formula_sum              'C61 H84 Ca N2 O3'
_chemical_formula_weight           933.38
_chemical_melting_point            ?
_chemical_oxdiff_formula           Ca1N2O3C61H84
loop_
  _atom_type_symbol
  _atom_type_description
  _atom_type_scat_dispersion_real
  _atom_type_scat_dispersion_imag
  _atom_type_scat_source
 'C' 'C' 0.0181 0.0091 'International Tables Vol C Tables 4.2.6.8 and 6.1.1.4'
 'H' 'H' 0.0000 0.0000 'International Tables Vol C Tables 4.2.6.8 and 6.1.1.4'
 'Ca' 'Ca' 0.3641 1.2855 'International Tables Vol C Tables 4.2.6.8 and 6.1.1.4'
 'N' 'N' 0.0311 0.0180 'International Tables Vol C Tables 4.2.6.8 and 6.1.1.4'
 'O' 'O' 0.0492 0.0322 'International Tables Vol C Tables 4.2.6.8 and 6.1.1.4'

_shelx_space_group_comment
;
The symmetry employed for this shelxl refinement is uniquely defined
by the following loop, which should always be used as a source of
symmetry information in preference to the above space-group names.
They are only intended as comments.
;
_space_group_crystal_system        'monoclinic'
_space_group_IT_number             14
_space_group_name_H-M_alt          'P 1 21/c 1'
_space_group_name_Hall             '-P 2ybc'
loop_
  _space_group_symop_operation_xyz
 'x, y, z'
 '-x, y+1/2, -z+1/2'
 '-x, -y, -z'
 'x, -y-1/2, z-1/2'

_cell_length_a                     13.36760(10)
_cell_length_b                     21.7975(2)
_cell_length_c                     19.7244(2)
_cell_angle_alpha                  90
_cell_angle_beta                   94.9880(10)
_cell_angle_gamma                  90
_cell_volume                       5725.54(9)
_cell_formula_units_Z              4
_cell_measurement_reflns_used      9309
_cell_measurement_temperature      240.00(10)
_cell_measurement_theta_max        72.8070
_cell_measurement_theta_min        5.2270
_shelx_estimated_absorpt_T_max     0.873
_shelx_estimated_absorpt_T_min     0.711
_exptl_absorpt_coefficient_mu      1.264
_exptl_absorpt_correction_T_max    1.00000
_exptl_absorpt_correction_T_min    0.90357
_exptl_absorpt_correction_type     multi-scan
_exptl_absorpt_process_details
;
CrysAlisPro 1.171.40.82a (Rigaku Oxford Diffraction, 2020)
Empirical absorption correction using spherical harmonics,
implemented in SCALE3 ABSPACK scaling algorithm.
;
_exptl_absorpt_special_details     ?
_exptl_crystal_colour              colourless
_exptl_crystal_colour_primary      colourless
_exptl_crystal_density_diffrn      1.083
_exptl_crystal_density_meas        ?
_exptl_crystal_density_method      ?
_exptl_crystal_description         block
_exptl_crystal_F_000               2032
_exptl_crystal_size_max            0.29
_exptl_crystal_size_mid            0.15
_exptl_crystal_size_min            0.11
_exptl_transmission_factor_max     ?
_exptl_transmission_factor_min     ?
_diffrn_reflns_av_R_equivalents    0.0138
_diffrn_reflns_av_unetI/netI       0.0207
_diffrn_reflns_Laue_measured_fraction_full  0.993
_diffrn_reflns_Laue_measured_fraction_max  0.968
_diffrn_reflns_limit_h_max         14
_diffrn_reflns_limit_h_min         -16
_diffrn_reflns_limit_k_max         26
_diffrn_reflns_limit_k_min         -24
_diffrn_reflns_limit_l_max         16
_diffrn_reflns_limit_l_min         -24
_diffrn_reflns_number              20093
_diffrn_reflns_point_group_measured_fraction_full  0.993
_diffrn_reflns_point_group_measured_fraction_max  0.968
_diffrn_reflns_theta_full          67.684
_diffrn_reflns_theta_max           73.225
_diffrn_reflns_theta_min           3.890
_diffrn_ambient_environment        N~2~
_diffrn_ambient_temperature        240.00(10)
_diffrn_detector                   'CCD plate'
_diffrn_detector_area_resol_mean   8.1297
_diffrn_detector_type              EosS2
_diffrn_measured_fraction_theta_full  0.993
_diffrn_measured_fraction_theta_max  0.968
_diffrn_measurement_details
;
List of Runs (angles in degrees, time in seconds):

  # Type    Start    End  Width  t~exp~   \w     \q     \k     \f   Frames
--------------------------------------------------------------------------
  1  \w     20.00  71.00   1.00    1.50    --   36.03  57.00-150.00   51
  2  \w     30.00  87.00   1.00    1.50    --   36.03-125.00 -30.00   57
  3  \w    -31.00  55.00   1.00    1.50    --   36.03 -38.00-150.00   86
  4  \w     73.00 103.00   1.00    1.50    --   36.03  57.00-150.00   30
  5  \w     20.00  98.00   1.00    1.50    --   36.03  57.00   0.00   78
  6  \w     60.00 106.00   1.00    6.00    --  109.99 -95.00 -90.00   46
  7  \w    104.00 178.00   1.00    6.00    --  109.99 111.00 -30.00   74
  8  \w     46.00 128.00   1.00    6.00    --  109.99 -61.00-120.00   82
  9  \w     61.00 111.00   1.00    6.00    --  109.99 -45.00 150.00   50
 10  \w     80.00 106.00   1.00    6.00    --  109.99 -95.00-180.00   26
 11  \w     41.00 128.00   1.00    6.00    --  109.99 -30.00 -60.00   87
 12  \w     40.00 129.00   1.00    6.00    --  109.99 -30.00  30.00   89
;
_diffrn_measurement_device         'four-circle diffractometer'
_diffrn_measurement_device_type    'SuperNova, Dual, Cu at home/near, EosS2'
_diffrn_measurement_method         '\w scans'
_diffrn_orient_matrix_type        
 'CrysAlisPro convention (1999,Acta A55,543-557)'
_diffrn_orient_matrix_UB_11        -0.0764067000
_diffrn_orient_matrix_UB_12        0.0006130000
_diffrn_orient_matrix_UB_13        0.0541450000
_diffrn_orient_matrix_UB_21        0.0092252000
_diffrn_orient_matrix_UB_22        0.0703400000
_diffrn_orient_matrix_UB_23        0.0051272000
_diffrn_orient_matrix_UB_31        -0.0863430000
_diffrn_orient_matrix_UB_32        0.0069215000
_diffrn_orient_matrix_UB_33        -0.0564768000
_diffrn_radiation_monochromator    mirror
_diffrn_radiation_probe            x-ray
_diffrn_radiation_type             'Cu K\a'
_diffrn_radiation_wavelength       1.54184
_diffrn_source                     'micro-focus sealed X-ray tube'
_diffrn_source_type                'SuperNova (Cu) X-ray Source'
_reflns_Friedel_coverage           0.000
_reflns_Friedel_fraction_full      .
_reflns_Friedel_fraction_max       .
_reflns_number_gt                  9398
_reflns_number_total               11127
_reflns_odcompleteness_completeness  94.90
_reflns_odcompleteness_iscentric   1
_reflns_odcompleteness_theta       74.33
_reflns_special_details
;
 Reflections were merged by SHELXL according to the crystal
 class for the calculation of statistics and refinement.
 
 _reflns_Friedel_fraction is defined as the number of unique
 Friedel pairs measured divided by the number that would be
 possible theoretically, ignoring centric projections and
 systematic absences.
;
_reflns_threshold_expression       'I > 2\s(I)'
_computing_cell_refinement         'CrysAlisPro 1.171.40.82a (Rigaku OD, 2020)'
_computing_data_collection         'CrysAlisPro 1.171.40.82a (Rigaku OD, 2020)'
_computing_data_reduction          'CrysAlisPro 1.171.40.82a (Rigaku OD, 2020)'
_computing_molecular_graphics      'Olex2 1.3 (Dolomanov et al., 2009)'
_computing_publication_material    'Olex2 1.3 (Dolomanov et al., 2009)'
_computing_structure_refinement    'SHELXL 2018/3 (Sheldrick, 2015)'
_computing_structure_solution      'SHELXT 2018/2 (Sheldrick, 2018)'
_refine_diff_density_max           0.382
_refine_diff_density_min           -0.344
_refine_diff_density_rms           0.041
_refine_ls_extinction_coef         .
_refine_ls_extinction_method       none
_refine_ls_goodness_of_fit_ref     1.063
_refine_ls_hydrogen_treatment      constr
_refine_ls_matrix_type             full
_refine_ls_number_parameters       746
_refine_ls_number_reflns           11127
_refine_ls_number_restraints       324
_refine_ls_R_factor_all            0.0661
_refine_ls_R_factor_gt             0.0576
_refine_ls_restrained_S_all        1.145
_refine_ls_shift/su_max            0.003
_refine_ls_shift/su_mean           0.000
_refine_ls_structure_factor_coef   Fsqd
_refine_ls_weighting_details      
 'w=1/[\s^2^(Fo^2^)+(0.0958P)^2^+1.6344P] where P=(Fo^2^+2Fc^2^)/3'
_refine_ls_weighting_scheme        calc
_refine_ls_wR_factor_gt            0.1673
_refine_ls_wR_factor_ref           0.1774
_refine_special_details            ?
_olex2_refinement_description
;
1. Fixed Uiso
 At 1.2 times of:
  All C(H) groups, All C(H,H) groups
 At 1.5 times of:
  All C(H,H,H) groups
2. Restrained distances
 C7-C18 = C7-C19 = C7A-C18A = C7A-C19A
 1.53 with sigma of 0.008
 C14-C15 = C14-C16 = C14-C17
 1.53 with sigma of 0.008
 C14-C15A = C14-C16A = C14-C17A
 1.53 with sigma of 0.008
 C20-C21A = C20-C22A = C20-C23A
 1.53 with sigma of 0.008
 C20-C21 = C20-C22 = C20-C23
 1.53 with sigma of 0.008
 O3-C52 = O3-C55 = O3-O3A
 1.4 with sigma of 0.008
 C52-C53 = C53-C54 = C54-C55
 1.53 with sigma of 0.008
 C52A-C53A = C53A-C54A = C54A-C55A
 1.53 with sigma of 0.008
 O3A-C52A = O3A-C55A
 1.4 with sigma of 0.008
 C15-C16 = C16-C17 = C17-C15
 2.5 with sigma of 0.008
 C15A-C16A = C16A-C17A = C17A-C15A
 2.5 with sigma of 0.008
 C21A-C22A = C22A-C23A = C23A-C21A
 2.5 with sigma of 0.008
 C21-C22 = C22-C23 = C23-C21
 2.5 with sigma of 0.008
 C52-C54 = C53-C55
 2.45 with sigma of 0.008
 C52A-C54A = C53A-C55A
 2.45 with sigma of 0.008
3. Uiso/Uaniso restraints and constraints
C7 \\sim C7A \\sim C19 \\sim C19A \\sim C18 \\sim C18A: within 2A with sigma of
0.005 and sigma for terminal atoms of 0.01 within 2A
C14 \\sim C16A \\sim C15 \\sim C15A \\sim C17 \\sim C17A \\sim C16: within 2A
with sigma of 0.005 and sigma for terminal atoms of 0.01 within 2A
C22 \\sim C23A \\sim C23 \\sim C20 \\sim C21A \\sim C21 \\sim C22A: within 2A
with sigma of 0.005 and sigma for terminal atoms of 0.01 within 2A
O3A \\sim C52A \\sim C53A \\sim C54A \\sim C55A: within 2A with sigma of 0.005
and sigma for terminal atoms of 0.01 within 2A
O3 \\sim C52 \\sim C53 \\sim C54 \\sim C55: within 2A with sigma of 0.005 and
sigma for terminal atoms of 0.01 within 2A
Uanis(O3A) \\sim Ueq: with sigma of 0.005 and sigma for terminal atoms of 0.01
4. Others
 Sof(C19A)=Sof(H19D)=Sof(H19E)=Sof(H19F)=Sof(C18A)=Sof(H18D)=Sof(H18E)=
 Sof(H18F)=Sof(C7A)=1-FVAR(1)
 Sof(C7)=Sof(C19)=Sof(H19A)=Sof(H19B)=Sof(H19C)=Sof(C18)=Sof(H18A)=Sof(H18B)=
 Sof(H18C)=FVAR(1)
 Sof(C17A)=Sof(H17D)=Sof(H17E)=Sof(H17F)=Sof(C15A)=Sof(H15D)=Sof(H15E)=
 Sof(H15F)=Sof(C16A)=Sof(H16D)=Sof(H16E)=Sof(H16F)=1-FVAR(2)
 Sof(C15)=Sof(H15A)=Sof(H15B)=Sof(H15C)=Sof(C16)=Sof(H16A)=Sof(H16B)=Sof(H16C)=
 Sof(C17)=Sof(H17A)=Sof(H17B)=Sof(H17C)=FVAR(2)
 Sof(C23A)=Sof(H23D)=Sof(H23E)=Sof(H23F)=Sof(C21A)=Sof(H21D)=Sof(H21E)=
 Sof(H21F)=Sof(C22A)=Sof(H22D)=Sof(H22E)=Sof(H22F)=1-FVAR(3)
 Sof(C23)=Sof(H23A)=Sof(H23B)=Sof(H23C)=Sof(C21)=Sof(H21A)=Sof(H21B)=Sof(H21C)=
 Sof(C22)=Sof(H22A)=Sof(H22B)=Sof(H22C)=FVAR(3)
 Sof(O3A)=Sof(C52A)=Sof(H52C)=Sof(H52D)=Sof(C53A)=Sof(H53C)=Sof(H53D)=
 Sof(C55A)=Sof(H55C)=Sof(H55D)=Sof(C54A)=Sof(H54C)=Sof(H54D)=1-FVAR(4)
 Sof(O3)=Sof(C55)=Sof(H55A)=Sof(H55B)=Sof(C53)=Sof(H53A)=Sof(H53B)=Sof(C52)=
 Sof(H52A)=Sof(H52B)=Sof(C54)=Sof(H54A)=Sof(H54B)=FVAR(4)
5.a Ternary CH refined with riding coordinates:
 C42(H42), C30(H30), C45(H45), C33(H33)
5.b Secondary CH2 refined with riding coordinates:
 C51(H51A,H51B), C50(H50A,H50B), C48(H48A,H48B), C49(H49A,H49B), C55(H55A,
 H55B), C53(H53A,H53B), C52(H52A,H52B), C54(H54A,H54B), C52A(H52C,H52D),
 C53A(H53C,H53D), C55A(H55C,H55D), C54A(H54C,H54D)
5.c Aromatic/amide H refined with riding coordinates:
 C11(H11), C3(H3), C5(H5), C9(H9), C40(H40), C38(H38), C39(H39), C27(H27),
 C28(H28), C26(H26), C57(H57), C58(H58), C59(H59), C60(H60), C61(H61), C56(H56)
5.d Fitted hexagon refined as free rotating group:
 C57(C58,C59,C60,C61,C56)
5.e Idealised Me refined as rotating group:
 C35(H35A,H35B,H35C), C46(H46A,H46B,H46C), C19(H19A,H19B,H19C), C31(H31A,H31B,
 H31C), C47(H47A,H47B,H47C), C15(H15A,H15B,H15C), C44(H44A,H44B,H44C), C18(H18A,
 H18B,H18C), C34(H34A,H34B,H34C), C16(H16A,H16B,H16C), C17(H17A,H17B,H17C),
 C43(H43A,H43B,H43C), C32(H32A,H32B,H32C), C23(H23A,H23B,H23C), C21(H21A,H21B,
 H21C), C22(H22A,H22B,H22C), C19A(H19D,H19E,H19F), C18A(H18D,H18E,H18F),
 C17A(H17D,H17E,H17F), C15A(H15D,H15E,H15F), C16A(H16D,H16E,H16F), C23A(H23D,
 H23E,H23F), C21A(H21D,H21E,H21F), C22A(H22D,H22E,H22F)
;
_atom_sites_solution_hydrogens     geom
_atom_sites_solution_primary       dual
_atom_sites_solution_secondary     ?
loop_
  _atom_site_label
  _atom_site_type_symbol
  _atom_site_fract_x
  _atom_site_fract_y
  _atom_site_fract_z
  _atom_site_U_iso_or_equiv
  _atom_site_adp_type
  _atom_site_occupancy
  _atom_site_site_symmetry_order
  _atom_site_calc_flag
  _atom_site_refinement_flags_posn
  _atom_site_refinement_flags_adp
  _atom_site_refinement_flags_occupancy
  _atom_site_disorder_assembly
  _atom_site_disorder_group
 Ca1 Ca 0.71802(3) 0.29158(2) 0.71363(2) 0.04787(13) Uani 1 1 d . . . . .
 O1 O 0.84139(9) 0.24329(6) 0.65634(7) 0.0446(3) Uani 1 1 d . . . . .
 N1 N 0.82028(11) 0.36353(7) 0.66645(8) 0.0445(3) Uani 1 1 d . . . . .
 N2 N 0.65490(11) 0.20090(7) 0.66303(8) 0.0421(3) Uani 1 1 d . . . . .
 O2 O 0.58983(14) 0.35169(9) 0.75232(11) 0.0829(6) Uani 1 1 d . . . . .
 C13 C 0.81975(13) 0.18644(8) 0.62488(9) 0.0414(4) Uani 1 1 d . . . . .
 C11 C 0.69935(13) 0.10805(8) 0.59904(9) 0.0434(4) Uani 1 1 d . . . . .
 H11 H 0.635455 0.091644 0.601074 0.052 Uiso 1 1 calc R U . . .
 C10 C 0.76910(14) 0.07480(8) 0.56585(10) 0.0462(4) Uani 1 1 d . . . . .
 C12 C 0.72080(13) 0.16542(8) 0.62977(8) 0.0390(3) Uani 1 1 d . . . . .
 C1 C 0.91489(13) 0.27893(8) 0.62841(10) 0.0423(4) Uani 1 1 d . . . . .
 C2 C 0.90136(13) 0.34300(8) 0.63472(9) 0.0428(4) Uani 1 1 d . . . . .
 C6 C 0.99139(13) 0.25206(9) 0.59697(11) 0.0493(4) Uani 1 1 d . . . . .
 C36 C 0.55717(13) 0.17488(9) 0.66279(9) 0.0435(4) Uani 1 1 d . . . . .
 C8 C 0.89189(14) 0.15530(8) 0.59273(11) 0.0503(4) Uani 1 1 d . . . . .
 C3 C 0.97329(15) 0.37910(9) 0.60530(11) 0.0529(5) Uani 1 1 d . . . . .
 H3 H 0.967777 0.421578 0.607244 0.064 Uiso 1 1 calc R U . . .
 C5 C 1.06107(15) 0.29036(9) 0.56960(12) 0.0542(5) Uani 1 1 d . . . . .
 H5 H 1.113988 0.273133 0.548555 0.065 Uiso 1 1 calc R U . . .
 O3 O 0.7840(4) 0.2730(2) 0.82452(19) 0.0865(12) Uani 0.649(7) 1 d D U P A 1
 C24 C 0.80411(15) 0.42795(9) 0.66907(10) 0.0488(4) Uani 1 1 d . . . . .
 C4 C 1.05293(16) 0.35354(10) 0.57317(12) 0.0566(5) Uani 1 1 d . . . . .
 C14 C 0.73805(16) 0.01294(9) 0.53312(11) 0.0553(5) Uani 1 1 d D U . . .
 C9 C 0.86542(15) 0.09856(9) 0.56300(11) 0.0526(5) Uani 1 1 d . . . . .
 H9 H 0.912699 0.076482 0.541102 0.063 Uiso 1 1 calc R U . . .
 C41 C 0.53099(16) 0.13962(10) 0.71819(10) 0.0547(5) Uani 1 1 d . . . . .
 C37 C 0.48594(15) 0.18330(10) 0.60641(11) 0.0541(5) Uani 1 1 d . . . . .
 C29 C 0.72281(16) 0.45384(10) 0.62859(12) 0.0571(5) Uani 1 1 d . . . . .
 C40 C 0.43640(19) 0.11184(13) 0.71522(13) 0.0700(6) Uani 1 1 d . . . . .
 H40 H 0.419494 0.087743 0.751417 0.084 Uiso 1 1 calc R U . . .
 C38 C 0.39246(16) 0.15511(13) 0.60660(13) 0.0684(6) Uani 1 1 d . . . . .
 H38 H 0.345419 0.160670 0.569525 0.082 Uiso 1 1 calc R U . . .
 C39 C 0.36796(17) 0.11956(14) 0.65967(15) 0.0751(7) Uani 1 1 d . . . . .
 H39 H 0.305418 0.100681 0.658275 0.090 Uiso 1 1 calc R U . . .
 C27 C 0.7605(2) 0.55341(12) 0.67673(17) 0.0838(8) Uani 1 1 d . . . . .
 H27 H 0.746608 0.595125 0.678979 0.101 Uiso 1 1 calc R U . . .
 C25 C 0.86243(18) 0.46616(11) 0.71437(13) 0.0639(6) Uani 1 1 d . . . . .
 C7 C 0.9965(6) 0.1816(5) 0.5869(4) 0.0564(13) Uani 0.594(10) 1 d D U P B 1
 C42 C 0.6035(2) 0.13104(14) 0.78080(12) 0.0747(7) Uani 1 1 d . . . . .
 H42 H 0.659319 0.159513 0.776557 0.090 Uiso 1 1 calc R U . . .
 C30 C 0.6583(2) 0.41470(13) 0.57983(15) 0.0754(7) Uani 1 1 d . . . . .
 H30 H 0.652996 0.374754 0.602046 0.090 Uiso 1 1 calc R U . . .
 C28 C 0.7036(2) 0.51660(11) 0.63378(15) 0.0732(7) Uani 1 1 d . . . . .
 H28 H 0.650028 0.533563 0.606892 0.088 Uiso 1 1 calc R U . . .
 C26 C 0.8388(2) 0.52858(12) 0.71680(17) 0.0840(8) Uani 1 1 d . . . . .
 H26 H 0.877506 0.553949 0.746549 0.101 Uiso 1 1 calc R U . . .
 C20 C 1.1281(2) 0.39608(12) 0.54133(17) 0.0861(8) Uani 1 1 d D U . . .
 C45 C 0.5110(2) 0.22128(14) 0.54571(13) 0.0732(7) Uani 1 1 d . . . . .
 H45 H 0.580452 0.235460 0.554668 0.088 Uiso 1 1 calc R U . . .
 C33 C 0.9472(2) 0.44066(14) 0.76218(15) 0.0801(8) Uani 1 1 d . . . . .
 H33 H 0.962284 0.399270 0.746539 0.096 Uiso 1 1 calc R U . . .
 C51 C 0.4871(2) 0.33465(18) 0.7527(2) 0.1100(13) Uani 1 1 d . . . . .
 H51A H 0.480509 0.299618 0.782270 0.132 Uiso 1 1 calc R U . . .
 H51B H 0.459697 0.323723 0.707107 0.132 Uiso 1 1 calc R U . . .
 C57 C 0.2293(2) 0.27340(14) 0.73605(11) 0.1086(12) Uani 1 1 d G . . . .
 H57 H 0.236038 0.270374 0.689639 0.130 Uiso 1 1 calc R U . . .
 C58 C 0.16041(19) 0.31422(13) 0.75973(17) 0.1249(15) Uani 1 1 d G . . . .
 H58 H 0.121080 0.338497 0.729159 0.150 Uiso 1 1 calc R U . . .
 C59 C 0.1503(2) 0.31874(13) 0.82910(19) 0.1426(18) Uani 1 1 d G . . . .
 H59 H 0.104229 0.346052 0.844937 0.171 Uiso 1 1 calc R U . . .
 C60 C 0.2091(2) 0.28246(15) 0.87478(12) 0.1284(15) Uani 1 1 d G . . . .
 H60 H 0.202337 0.285484 0.921196 0.154 Uiso 1 1 calc R U . . .
 C61 C 0.2780(2) 0.24164(12) 0.85111(13) 0.1058(11) Uani 1 1 d G . . . .
 H61 H 0.317295 0.217362 0.881677 0.127 Uiso 1 1 calc R U . . .
 C56 C 0.28806(17) 0.23711(11) 0.78174(14) 0.0996(10) Uani 1 1 d G . . . .
 H56 H 0.334147 0.209806 0.765899 0.120 Uiso 1 1 calc R U . . .
 C35 C 1.0440(3) 0.47859(19) 0.7632(2) 0.1164(13) Uani 1 1 d . . . . .
 H35A H 1.060891 0.485002 0.717402 0.175 Uiso 1 1 calc R U . . .
 H35B H 1.097628 0.456996 0.788443 0.175 Uiso 1 1 calc R U . . .
 H35C H 1.034028 0.517516 0.784354 0.175 Uiso 1 1 calc R U . . .
 C46 C 0.5046(3) 0.18525(18) 0.48000(16) 0.1124(13) Uani 1 1 d . . . . .
 H46A H 0.550340 0.151257 0.484526 0.169 Uiso 1 1 calc R U . . .
 H46B H 0.521972 0.211362 0.443634 0.169 Uiso 1 1 calc R U . . .
 H46C H 0.437379 0.170247 0.470123 0.169 Uiso 1 1 calc R U . . .
 C50 C 0.4333(3) 0.38762(19) 0.7775(3) 0.1188(14) Uani 1 1 d . . . . .
 H50A H 0.395993 0.408652 0.740027 0.143 Uiso 1 1 calc R U . . .
 H50B H 0.386886 0.374757 0.809860 0.143 Uiso 1 1 calc R U . . .
 C19 C 1.0417(5) 0.1633(3) 0.5204(4) 0.0743(16) Uani 0.594(10) 1 d D U P B 1
 H19A H 1.002047 0.180714 0.482248 0.111 Uiso 0.594(10) 1 calc R U P B 1
 H19B H 1.041909 0.119425 0.516301 0.111 Uiso 0.594(10) 1 calc R U P B 1
 H19C H 1.109275 0.178398 0.521266 0.111 Uiso 0.594(10) 1 calc R U P B 1
 C48 C 0.6012(3) 0.41282(17) 0.7810(2) 0.1117(14) Uani 1 1 d . . . . .
 H48A H 0.657609 0.413908 0.815419 0.134 Uiso 1 1 calc R U . . .
 H48B H 0.613556 0.442153 0.745671 0.134 Uiso 1 1 calc R U . . .
 C31 C 0.5511(3) 0.4379(2) 0.5650(3) 0.1406(18) Uani 1 1 d . . . . .
 H31A H 0.520587 0.442562 0.607009 0.211 Uiso 1 1 calc R U . . .
 H31B H 0.513279 0.408963 0.536479 0.211 Uiso 1 1 calc R U . . .
 H31C H 0.552037 0.476799 0.542270 0.211 Uiso 1 1 calc R U . . .
 C47 C 0.4449(4) 0.27749(17) 0.5369(2) 0.1305(17) Uani 1 1 d . . . . .
 H47A H 0.376142 0.265053 0.527672 0.196 Uiso 1 1 calc R U . . .
 H47B H 0.464751 0.301571 0.499588 0.196 Uiso 1 1 calc R U . . .
 H47C H 0.451740 0.301524 0.577814 0.196 Uiso 1 1 calc R U . . .
 C15 C 0.8274(2) -0.02305(15) 0.5112(2) 0.0817(11) Uani 0.772(4) 1 d D U P C 1
 H15A H 0.861747 0.000989 0.479710 0.123 Uiso 0.772(4) 1 calc R U P C 1
 H15B H 0.804286 -0.060588 0.489784 0.123 Uiso 0.772(4) 1 calc R U P C 1
 H15C H 0.872601 -0.032244 0.550452 0.123 Uiso 0.772(4) 1 calc R U P C 1
 C49 C 0.5112(3) 0.42774(18) 0.8103(2) 0.1088(12) Uani 1 1 d . . . . .
 H49A H 0.493960 0.470479 0.802046 0.131 Uiso 1 1 calc R U . . .
 H49B H 0.518621 0.420682 0.858993 0.131 Uiso 1 1 calc R U . . .
 C44 C 0.5555(4) 0.1487(3) 0.84514(16) 0.1389(18) Uani 1 1 d . . . . .
 H44A H 0.529629 0.189719 0.840622 0.208 Uiso 1 1 calc R U . . .
 H44B H 0.604995 0.146717 0.883397 0.208 Uiso 1 1 calc R U . . .
 H44C H 0.501731 0.120853 0.852029 0.208 Uiso 1 1 calc R U . . .
 C18 C 1.0613(4) 0.1555(3) 0.6477(4) 0.0753(15) Uani 0.594(10) 1 d D U P B 1
 H18A H 1.128227 0.171636 0.647977 0.113 Uiso 0.594(10) 1 calc R U P B 1
 H18B H 1.063354 0.111623 0.644239 0.113 Uiso 0.594(10) 1 calc R U P B 1
 H18C H 1.033231 0.166925 0.689029 0.113 Uiso 0.594(10) 1 calc R U P B 1
 C34 C 0.9148(3) 0.4353(2) 0.83363(18) 0.1189(13) Uani 1 1 d . . . . .
 H34A H 0.893415 0.474701 0.848581 0.178 Uiso 1 1 calc R U . . .
 H34B H 0.970136 0.421014 0.863772 0.178 Uiso 1 1 calc R U . . .
 H34C H 0.860142 0.406695 0.833804 0.178 Uiso 1 1 calc R U . . .
 C16 C 0.6894(3) -0.02695(15) 0.5857(2) 0.0889(11) Uani 0.772(4) 1 d D U P C 1
 H16A H 0.734364 -0.030281 0.626215 0.133 Uiso 0.772(4) 1 calc R U P C 1
 H16B H 0.675913 -0.067089 0.567048 0.133 Uiso 0.772(4) 1 calc R U P C 1
 H16C H 0.627723 -0.008362 0.596557 0.133 Uiso 0.772(4) 1 calc R U P C 1
 C17 C 0.6627(3) 0.02472(18) 0.4729(2) 0.0951(13) Uani 0.772(4) 1 d D U P C 1
 H17A H 0.606029 0.046357 0.487807 0.143 Uiso 0.772(4) 1 calc R U P C 1
 H17B H 0.640838 -0.013668 0.452921 0.143 Uiso 0.772(4) 1 calc R U P C 1
 H17C H 0.693441 0.048976 0.439801 0.143 Uiso 0.772(4) 1 calc R U P C 1
 C43 C 0.6474(4) 0.0678(2) 0.7855(2) 0.159(2) Uani 1 1 d . . . . .
 H43A H 0.594974 0.038469 0.790388 0.238 Uiso 1 1 calc R U . . .
 H43B H 0.695953 0.065440 0.824275 0.238 Uiso 1 1 calc R U . . .
 H43C H 0.679507 0.059011 0.744928 0.238 Uiso 1 1 calc R U . . .
 C32 C 0.7098(4) 0.4032(3) 0.5170(2) 0.153(2) Uani 1 1 d . . . . .
 H32A H 0.703566 0.438691 0.488161 0.229 Uiso 1 1 calc R U . . .
 H32B H 0.679463 0.368534 0.493153 0.229 Uiso 1 1 calc R U . . .
 H32C H 0.779578 0.394811 0.529134 0.229 Uiso 1 1 calc R U . . .
 C23 C 1.2196(3) 0.3636(2) 0.5206(4) 0.1179(18) Uani 0.747(5) 1 d D U P D 1
 H23A H 1.199582 0.331298 0.489284 0.177 Uiso 0.747(5) 1 calc R U P D 1
 H23B H 1.256345 0.346559 0.560184 0.177 Uiso 0.747(5) 1 calc R U P D 1
 H23C H 1.261419 0.392233 0.499185 0.177 Uiso 0.747(5) 1 calc R U P D 1
 C55 C 0.7425(6) 0.2914(3) 0.8869(2) 0.1150(17) Uani 0.649(7) 1 d D U P A 1
 H55A H 0.670190 0.286258 0.882542 0.138 Uiso 0.649(7) 1 calc R U P A 1
 H55B H 0.757557 0.334249 0.896533 0.138 Uiso 0.649(7) 1 calc R U P A 1
 C21 C 1.1551(4) 0.4509(2) 0.5869(3) 0.1171(17) Uani 0.747(5) 1 d D U P D 1
 H21A H 1.199049 0.477768 0.564813 0.176 Uiso 0.747(5) 1 calc R U P D 1
 H21B H 1.188261 0.437010 0.629255 0.176 Uiso 0.747(5) 1 calc R U P D 1
 H21C H 1.095037 0.472701 0.595482 0.176 Uiso 0.747(5) 1 calc R U P D 1
 C22 C 1.0714(4) 0.4231(2) 0.4743(2) 0.1162(17) Uani 0.747(5) 1 d D U P D 1
 H22A H 1.009484 0.441569 0.484900 0.174 Uiso 0.747(5) 1 calc R U P D 1
 H22B H 1.057378 0.390584 0.441932 0.174 Uiso 0.747(5) 1 calc R U P D 1
 H22C H 1.112781 0.453395 0.455179 0.174 Uiso 0.747(5) 1 calc R U P D 1
 C53 C 0.8549(6) 0.2050(3) 0.9099(3) 0.134(2) Uani 0.649(7) 1 d D U P A 1
 H53A H 0.821483 0.165643 0.904176 0.161 Uiso 0.649(7) 1 calc R U P A 1
 H53B H 0.918692 0.199571 0.936620 0.161 Uiso 0.649(7) 1 calc R U P A 1
 C52 C 0.8693(5) 0.2351(4) 0.8402(3) 0.1251(18) Uani 0.649(7) 1 d D U P A 1
 H52A H 0.930294 0.259445 0.842962 0.150 Uiso 0.649(7) 1 calc R U P A 1
 H52B H 0.873655 0.203998 0.805456 0.150 Uiso 0.649(7) 1 calc R U P A 1
 C54 C 0.7889(6) 0.2519(3) 0.9428(2) 0.135(2) Uani 0.649(7) 1 d D U P A 1
 H54A H 0.737272 0.231184 0.965778 0.162 Uiso 0.649(7) 1 calc R U P A 1
 H54B H 0.829150 0.276507 0.975817 0.162 Uiso 0.649(7) 1 calc R U P A 1
 C19A C 1.0680(5) 0.1553(3) 0.5586(6) 0.0696(18) Uani 0.406(10) 1 d D U P B 2
 H19D H 1.043363 0.167045 0.513260 0.104 Uiso 0.406(10) 1 calc R U P B 2
 H19E H 1.068421 0.111340 0.562076 0.104 Uiso 0.406(10) 1 calc R U P B 2
 H19F H 1.134961 0.170628 0.568424 0.104 Uiso 0.406(10) 1 calc R U P B 2
 C18A C 1.0433(6) 0.1665(4) 0.6823(6) 0.0698(19) Uani 0.406(10) 1 d D U P B 2
 H18D H 1.112699 0.178395 0.688173 0.105 Uiso 0.406(10) 1 calc R U P B 2
 H18E H 1.037803 0.123197 0.690015 0.105 Uiso 0.406(10) 1 calc R U P B 2
 H18F H 1.006445 0.188359 0.714306 0.105 Uiso 0.406(10) 1 calc R U P B 2
 C7A C 1.0000(9) 0.1819(7) 0.6092(5) 0.0601(18) Uani 0.406(10) 1 d D U P B 2
 C17A C 0.6235(5) 0.0025(5) 0.5214(6) 0.085(2) Uani 0.228(4) 1 d D U P C 2
 H17D H 0.595881 -0.001483 0.564496 0.127 Uiso 0.228(4) 1 calc R U P C 2
 H17E H 0.610548 -0.034246 0.495303 0.127 Uiso 0.228(4) 1 calc R U P C 2
 H17F H 0.592966 0.036822 0.497085 0.127 Uiso 0.228(4) 1 calc R U P C 2
 C15A C 0.7800(9) 0.0064(6) 0.4617(4) 0.086(3) Uani 0.228(4) 1 d D U P C 2
 H15D H 0.741400 0.031652 0.429256 0.129 Uiso 0.228(4) 1 calc R U P C 2
 H15E H 0.775167 -0.035697 0.447299 0.129 Uiso 0.228(4) 1 calc R U P C 2
 H15F H 0.848954 0.019071 0.464758 0.129 Uiso 0.228(4) 1 calc R U P C 2
 C16A C 0.7826(9) -0.0402(4) 0.5768(5) 0.088(3) Uani 0.228(4) 1 d D U P C 2
 H16D H 0.854044 -0.035319 0.584216 0.132 Uiso 0.228(4) 1 calc R U P C 2
 H16E H 0.767500 -0.078365 0.553822 0.132 Uiso 0.228(4) 1 calc R U P C 2
 H16F H 0.753996 -0.040301 0.619841 0.132 Uiso 0.228(4) 1 calc R U P C 2
 C23A C 1.1726(11) 0.3630(6) 0.4810(6) 0.108(3) Uani 0.253(5) 1 d D U P D 2
 H23D H 1.120791 0.357032 0.444819 0.162 Uiso 0.253(5) 1 calc R U P D 2
 H23E H 1.199390 0.323983 0.496000 0.162 Uiso 0.253(5) 1 calc R U P D 2
 H23F H 1.225238 0.387680 0.465008 0.162 Uiso 0.253(5) 1 calc R U P D 2
 C21A C 1.2201(7) 0.4012(6) 0.5974(5) 0.115(3) Uani 0.253(5) 1 d D U P D 2
 H21D H 1.267284 0.430731 0.583211 0.172 Uiso 0.253(5) 1 calc R U P D 2
 H21E H 1.252243 0.361965 0.603272 0.172 Uiso 0.253(5) 1 calc R U P D 2
 H21F H 1.196387 0.414053 0.639745 0.172 Uiso 0.253(5) 1 calc R U P D 2
 C22A C 1.0922(10) 0.4587(4) 0.5222(8) 0.119(3) Uani 0.253(5) 1 d D U P D 2
 H22D H 1.136073 0.476717 0.491775 0.179 Uiso 0.253(5) 1 calc R U P D 2
 H22E H 1.091742 0.483483 0.562410 0.179 Uiso 0.253(5) 1 calc R U P D 2
 H22F H 1.025378 0.456286 0.500139 0.179 Uiso 0.253(5) 1 calc R U P D 2
 O3A O 0.8049(13) 0.2580(9) 0.8186(7) 0.150(4) Uani 0.351(7) 1 d D U P A 2
 C52A C 0.8903(14) 0.2217(9) 0.8063(6) 0.166(4) Uani 0.351(7) 1 d D U P A 2
 H52C H 0.938210 0.245369 0.782904 0.199 Uiso 0.351(7) 1 calc R U P A 2
 H52D H 0.870429 0.185958 0.778971 0.199 Uiso 0.351(7) 1 calc R U P A 2
 C53A C 0.9353(13) 0.2026(8) 0.8776(7) 0.173(4) Uani 0.351(7) 1 d D U P A 2
 H53C H 1.007754 0.206949 0.881754 0.208 Uiso 0.351(7) 1 calc R U P A 2
 H53D H 0.918273 0.160413 0.887396 0.208 Uiso 0.351(7) 1 calc R U P A 2
 C55A C 0.7875(11) 0.2653(9) 0.8885(7) 0.155(4) Uani 0.351(7) 1 d D U P A 2
 H55C H 0.733910 0.238584 0.900724 0.186 Uiso 0.351(7) 1 calc R U P A 2
 H55D H 0.770482 0.307427 0.898351 0.186 Uiso 0.351(7) 1 calc R U P A 2
 C54A C 0.8864(13) 0.2474(9) 0.9253(6) 0.170(4) Uani 0.351(7) 1 d D U P A 2
 H54C H 0.876112 0.227598 0.968229 0.203 Uiso 0.351(7) 1 calc R U P A 2
 H54D H 0.928560 0.283160 0.934356 0.203 Uiso 0.351(7) 1 calc R U P A 2

loop_
  _atom_site_aniso_label
  _atom_site_aniso_U_11
  _atom_site_aniso_U_22
  _atom_site_aniso_U_33
  _atom_site_aniso_U_23
  _atom_site_aniso_U_13
  _atom_site_aniso_U_12
 Ca1 0.0510(2) 0.0488(2) 0.0453(2) -0.00996(15) 0.01271(16) -0.00516(16)
 O1 0.0396(6) 0.0351(6) 0.0599(7) -0.0011(5) 0.0083(5) -0.0007(5)
 N1 0.0452(8) 0.0390(8) 0.0502(8) -0.0054(6) 0.0087(6) 0.0017(6)
 N2 0.0378(7) 0.0453(8) 0.0438(7) -0.0063(6) 0.0068(6) -0.0010(6)
 O2 0.0684(10) 0.0819(12) 0.1035(14) -0.0324(11) 0.0364(10) -0.0046(9)
 C13 0.0379(8) 0.0327(8) 0.0533(10) 0.0016(7) 0.0027(7) 0.0036(6)
 C11 0.0390(8) 0.0422(9) 0.0490(9) -0.0023(7) 0.0040(7) 0.0000(7)
 C10 0.0473(9) 0.0373(9) 0.0546(10) 0.0002(7) 0.0072(8) 0.0045(7)
 C12 0.0378(8) 0.0387(8) 0.0404(8) 0.0013(6) 0.0029(6) 0.0035(7)
 C1 0.0357(8) 0.0383(9) 0.0531(10) 0.0032(7) 0.0040(7) 0.0012(7)
 C2 0.0422(9) 0.0387(9) 0.0474(9) -0.0020(7) 0.0038(7) 0.0020(7)
 C6 0.0377(9) 0.0376(9) 0.0731(12) 0.0024(8) 0.0069(8) 0.0049(7)
 C36 0.0384(8) 0.0467(9) 0.0463(9) -0.0104(7) 0.0084(7) 0.0000(7)
 C8 0.0385(9) 0.0356(9) 0.0780(13) 0.0044(8) 0.0117(8) 0.0071(7)
 C3 0.0537(11) 0.0363(9) 0.0705(12) 0.0003(8) 0.0148(9) 0.0011(8)
 C5 0.0428(10) 0.0457(10) 0.0762(13) 0.0005(9) 0.0165(9) 0.0052(8)
 O3 0.107(3) 0.108(3) 0.0420(15) 0.0037(15) -0.0087(15) -0.009(2)
 C24 0.0501(10) 0.0407(9) 0.0575(10) -0.0075(8) 0.0158(8) 0.0020(8)
 C4 0.0509(11) 0.0458(10) 0.0754(13) 0.0040(9) 0.0183(10) -0.0003(8)
 C14 0.0566(11) 0.0417(10) 0.0680(12) -0.0080(9) 0.0084(9) 0.0039(8)
 C9 0.0468(10) 0.0367(9) 0.0765(13) -0.0007(8) 0.0172(9) 0.0088(8)
 C41 0.0543(11) 0.0592(12) 0.0522(10) -0.0076(9) 0.0137(9) -0.0112(9)
 C37 0.0432(10) 0.0625(12) 0.0564(11) -0.0106(9) 0.0023(8) 0.0048(9)
 C29 0.0562(11) 0.0454(10) 0.0713(13) 0.0039(9) 0.0155(10) 0.0057(9)
 C40 0.0650(14) 0.0796(16) 0.0690(14) -0.0132(12) 0.0262(11) -0.0243(12)
 C38 0.0409(10) 0.0899(18) 0.0733(14) -0.0224(13) -0.0016(10) -0.0009(11)
 C39 0.0458(11) 0.0921(19) 0.0897(17) -0.0303(15) 0.0189(11) -0.0191(12)
 C27 0.097(2) 0.0435(12) 0.116(2) -0.0096(13) 0.0391(18) 0.0113(13)
 C25 0.0686(13) 0.0522(12) 0.0719(14) -0.0205(10) 0.0119(11) 0.0001(10)
 C7 0.0380(17) 0.0363(16) 0.097(4) 0.004(3) 0.017(3) 0.0068(14)
 C42 0.0783(16) 0.0875(18) 0.0575(13) 0.0146(12) 0.0012(11) -0.0231(14)
 C30 0.0690(15) 0.0654(15) 0.0885(18) 0.0128(13) -0.0117(13) 0.0018(12)
 C28 0.0714(15) 0.0537(13) 0.0978(19) 0.0107(12) 0.0262(13) 0.0172(11)
 C26 0.097(2) 0.0542(14) 0.103(2) -0.0341(14) 0.0229(17) -0.0057(14)
 C20 0.0798(16) 0.0539(13) 0.133(2) 0.0091(14) 0.0565(16) -0.0038(12)
 C45 0.0621(14) 0.0874(18) 0.0669(14) 0.0112(12) -0.0119(11) 0.0040(12)
 C33 0.0797(17) 0.0751(17) 0.0833(17) -0.0294(14) -0.0061(14) -0.0043(13)
 C51 0.0709(18) 0.106(3) 0.158(3) -0.053(2) 0.039(2) -0.0167(17)
 C57 0.104(3) 0.114(3) 0.104(2) -0.018(2) -0.017(2) -0.018(2)
 C58 0.084(2) 0.134(4) 0.151(4) 0.023(3) -0.019(2) 0.004(2)
 C59 0.121(3) 0.128(4) 0.183(5) 0.017(4) 0.041(3) 0.042(3)
 C60 0.149(4) 0.124(3) 0.116(3) 0.001(3) 0.035(3) 0.017(3)
 C61 0.110(3) 0.088(2) 0.116(3) 0.008(2) -0.011(2) 0.005(2)
 C56 0.088(2) 0.078(2) 0.131(3) -0.0220(19) 0.000(2) -0.0031(16)
 C35 0.086(2) 0.119(3) 0.141(3) -0.035(3) -0.010(2) -0.016(2)
 C46 0.164(4) 0.109(3) 0.0668(17) 0.0119(17) 0.027(2) 0.041(3)
 C50 0.076(2) 0.109(3) 0.173(4) -0.046(3) 0.025(2) 0.0058(19)
 C19 0.059(3) 0.053(2) 0.118(4) -0.017(3) 0.044(3) -0.001(2)
 C48 0.093(2) 0.101(2) 0.149(3) -0.064(2) 0.054(2) -0.0223(19)
 C31 0.090(2) 0.119(3) 0.201(5) 0.016(3) -0.058(3) 0.014(2)
 C47 0.210(5) 0.083(2) 0.097(2) -0.0017(19) 0.000(3) 0.046(3)
 C15 0.076(2) 0.0522(16) 0.119(3) -0.0284(18) 0.0223(19) 0.0066(15)
 C49 0.094(2) 0.095(2) 0.140(3) -0.037(2) 0.026(2) 0.0087(19)
 C44 0.160(4) 0.200(5) 0.0546(17) -0.014(2) -0.002(2) 0.001(4)
 C18 0.046(2) 0.049(2) 0.129(4) 0.015(3) -0.004(3) 0.0067(18)
 C34 0.119(3) 0.149(4) 0.085(2) -0.008(2) -0.011(2) -0.005(3)
 C16 0.111(3) 0.0487(16) 0.111(3) -0.0115(17) 0.038(2) -0.0200(18)
 C17 0.111(3) 0.070(2) 0.097(3) -0.0270(19) -0.032(2) 0.014(2)
 C43 0.196(5) 0.140(4) 0.127(3) 0.001(3) -0.061(4) 0.059(4)
 C32 0.142(4) 0.214(6) 0.100(3) -0.059(3) -0.004(3) -0.037(4)
 C23 0.080(3) 0.083(3) 0.201(5) 0.022(3) 0.078(3) 0.002(2)
 C55 0.151(4) 0.137(4) 0.056(2) 0.001(2) 0.008(3) 0.000(3)
 C21 0.107(3) 0.090(3) 0.162(4) -0.010(3) 0.055(3) -0.050(2)
 C22 0.127(3) 0.098(3) 0.131(4) 0.042(3) 0.055(3) -0.009(3)
 C53 0.152(4) 0.162(4) 0.084(3) 0.015(3) -0.015(3) 0.000(3)
 C52 0.132(4) 0.155(4) 0.084(3) 0.006(3) -0.015(3) 0.021(3)
 C54 0.169(4) 0.166(4) 0.067(3) 0.011(3) -0.009(3) -0.002(4)
 C19A 0.041(3) 0.044(3) 0.126(5) -0.012(3) 0.020(3) 0.008(2)
 C18A 0.043(3) 0.046(3) 0.116(5) 0.016(3) -0.017(3) 0.009(2)
 C7A 0.037(2) 0.037(2) 0.108(5) -0.001(4) 0.013(3) 0.006(2)
 C17A 0.086(5) 0.060(4) 0.108(5) -0.029(4) 0.005(5) -0.013(4)
 C15A 0.094(5) 0.072(5) 0.091(5) -0.024(4) 0.008(5) -0.007(4)
 C16A 0.103(5) 0.052(4) 0.106(5) -0.008(4) 0.004(5) -0.006(4)
 C23A 0.097(5) 0.091(5) 0.145(6) 0.032(5) 0.063(5) -0.011(5)
 C21A 0.089(5) 0.094(5) 0.168(6) 0.003(5) 0.049(5) -0.039(4)
 C22A 0.116(5) 0.090(5) 0.158(6) 0.024(5) 0.053(5) -0.018(5)
 O3A 0.158(5) 0.181(6) 0.106(4) 0.020(4) -0.011(4) -0.002(4)
 C52A 0.177(6) 0.207(7) 0.109(5) 0.022(5) -0.023(5) 0.009(5)
 C53A 0.183(7) 0.216(7) 0.114(5) 0.024(5) -0.029(5) 0.008(6)
 C55A 0.171(6) 0.198(7) 0.091(5) 0.025(5) -0.025(5) 0.001(5)
 C54A 0.182(7) 0.213(7) 0.106(5) 0.019(5) -0.032(5) 0.004(6)

_geom_special_details
;
 All esds (except the esd in the dihedral angle between two l.s. planes)
 are estimated using the full covariance matrix.  The cell esds are taken
 into account individually in the estimation of esds in distances, angles
 and torsion angles; correlations between esds in cell parameters are only
 used when they are defined by crystal symmetry.  An approximate (isotropic)
 treatment of cell esds is used for estimating esds involving l.s. planes.
;
loop_
  _geom_bond_atom_site_label_1
  _geom_bond_atom_site_label_2
  _geom_bond_distance
  _geom_bond_site_symmetry_2
  _geom_bond_publ_flag
 Ca1 O1 2.3299(13) . ?
 Ca1 N1 2.3271(16) . ?
 Ca1 N2 2.3385(15) . ?
 Ca1 O2 2.3373(17) . ?
 Ca1 C12 3.2109(18) . ?
 Ca1 C2 3.2169(19) . ?
 Ca1 O3 2.322(4) . ?
 Ca1 O3A 2.399(14) . ?
 Ca1 C52A 3.198(13) . ?
 O1 C13 1.405(2) . ?
 O1 C1 1.402(2) . ?
 N1 C2 1.373(2) . ?
 N1 C24 1.422(2) . ?
 N2 C12 1.380(2) . ?
 N2 C36 1.424(2) . ?
 O2 C51 1.423(3) . ?
 O2 C48 1.450(4) . ?
 C13 C12 1.411(2) . ?
 C13 C8 1.378(3) . ?
 C11 H11 0.9300 . ?
 C11 C10 1.389(3) . ?
 C11 C12 1.408(2) . ?
 C10 C14 1.536(3) . ?
 C10 C9 1.393(3) . ?
 C1 C2 1.415(2) . ?
 C1 C6 1.372(3) . ?
 C2 C3 1.406(3) . ?
 C6 C5 1.394(3) . ?
 C6 C7 1.550(10) . ?
 C6 C7A 1.551(15) . ?
 C36 C41 1.405(3) . ?
 C36 C37 1.412(3) . ?
 C8 C9 1.401(3) . ?
 C8 C7 1.525(10) . ?
 C8 C7A 1.565(15) . ?
 C3 H3 0.9300 . ?
 C3 C4 1.401(3) . ?
 C5 H5 0.9300 . ?
 C5 C4 1.384(3) . ?
 O3 C55 1.449(5) . ?
 O3 C52 1.420(6) . ?
 C24 C29 1.409(3) . ?
 C24 C25 1.407(3) . ?
 C4 C20 1.541(3) . ?
 C14 C15 1.523(3) . ?
 C14 C16 1.540(4) . ?
 C14 C17 1.511(4) . ?
 C14 C17A 1.545(6) . ?
 C14 C15A 1.567(6) . ?
 C14 C16A 1.533(6) . ?
 C9 H9 0.9300 . ?
 C41 C40 1.399(3) . ?
 C41 C42 1.514(3) . ?
 C37 C38 1.393(3) . ?
 C37 C45 1.517(4) . ?
 C29 C30 1.501(4) . ?
 C29 C28 1.397(3) . ?
 C40 H40 0.9300 . ?
 C40 C39 1.375(4) . ?
 C38 H38 0.9300 . ?
 C38 C39 1.365(4) . ?
 C39 H39 0.9300 . ?
 C27 H27 0.9300 . ?
 C27 C28 1.352(4) . ?
 C27 C26 1.367(4) . ?
 C25 C26 1.398(3) . ?
 C25 C33 1.516(4) . ?
 C7 C19 1.543(6) . ?
 C7 C18 1.527(6) . ?
 C42 H42 0.9800 . ?
 C42 C44 1.520(4) . ?
 C42 C43 1.498(5) . ?
 C30 H30 0.9800 . ?
 C30 C31 1.523(4) . ?
 C30 C32 1.491(5) . ?
 C28 H28 0.9300 . ?
 C26 H26 0.9300 . ?
 C20 C23 1.500(4) . ?
 C20 C21 1.521(4) . ?
 C20 C22 1.580(5) . ?
 C20 C23A 1.552(7) . ?
 C20 C21A 1.585(7) . ?
 C20 C22A 1.484(6) . ?
 C45 H45 0.9800 . ?
 C45 C46 1.511(4) . ?
 C45 C47 1.512(4) . ?
 C33 H33 0.9800 . ?
 C33 C35 1.534(4) . ?
 C33 C34 1.515(5) . ?
 C51 H51A 0.9700 . ?
 C51 H51B 0.9700 . ?
 C51 C50 1.466(5) . ?
 C57 H57 0.9300 . ?
 C57 C58 1.3900 . ?
 C57 C56 1.3900 . ?
 C58 H58 0.9300 . ?
 C58 C59 1.3900 . ?
 C59 H59 0.9300 . ?
 C59 C60 1.3900 . ?
 C60 H60 0.9300 . ?
 C60 C61 1.3900 . ?
 C61 H61 0.9300 . ?
 C61 C56 1.3900 . ?
 C56 H56 0.9300 . ?
 C35 H35A 0.9600 . ?
 C35 H35B 0.9600 . ?
 C35 H35C 0.9600 . ?
 C46 H46A 0.9600 . ?
 C46 H46B 0.9600 . ?
 C46 H46C 0.9600 . ?
 C50 H50A 0.9700 . ?
 C50 H50B 0.9700 . ?
 C50 C49 1.466(5) . ?
 C19 H19A 0.9600 . ?
 C19 H19B 0.9600 . ?
 C19 H19C 0.9600 . ?
 C48 H48A 0.9700 . ?
 C48 H48B 0.9700 . ?
 C48 C49 1.417(4) . ?
 C31 H31A 0.9600 . ?
 C31 H31B 0.9600 . ?
 C31 H31C 0.9600 . ?
 C47 H47A 0.9600 . ?
 C47 H47B 0.9600 . ?
 C47 H47C 0.9600 . ?
 C15 H15A 0.9600 . ?
 C15 H15B 0.9600 . ?
 C15 H15C 0.9600 . ?
 C49 H49A 0.9700 . ?
 C49 H49B 0.9700 . ?
 C44 H44A 0.9600 . ?
 C44 H44B 0.9600 . ?
 C44 H44C 0.9600 . ?
 C18 H18A 0.9600 . ?
 C18 H18B 0.9600 . ?
 C18 H18C 0.9600 . ?
 C34 H34A 0.9600 . ?
 C34 H34B 0.9600 . ?
 C34 H34C 0.9600 . ?
 C16 H16A 0.9600 . ?
 C16 H16B 0.9600 . ?
 C16 H16C 0.9600 . ?
 C17 H17A 0.9600 . ?
 C17 H17B 0.9600 . ?
 C17 H17C 0.9600 . ?
 C43 H43A 0.9600 . ?
 C43 H43B 0.9600 . ?
 C43 H43C 0.9600 . ?
 C32 H32A 0.9600 . ?
 C32 H32B 0.9600 . ?
 C32 H32C 0.9600 . ?
 C23 H23A 0.9600 . ?
 C23 H23B 0.9600 . ?
 C23 H23C 0.9600 . ?
 C55 H55A 0.9700 . ?
 C55 H55B 0.9700 . ?
 C55 C54 1.491(6) . ?
 C21 H21A 0.9600 . ?
 C21 H21B 0.9600 . ?
 C21 H21C 0.9600 . ?
 C22 H22A 0.9600 . ?
 C22 H22B 0.9600 . ?
 C22 H22C 0.9600 . ?
 C53 H53A 0.9700 . ?
 C53 H53B 0.9700 . ?
 C53 C52 1.550(6) . ?
 C53 C54 1.530(6) . ?
 C52 H52A 0.9700 . ?
 C52 H52B 0.9700 . ?
 C54 H54A 0.9700 . ?
 C54 H54B 0.9700 . ?
 C19A H19D 0.9600 . ?
 C19A H19E 0.9600 . ?
 C19A H19F 0.9600 . ?
 C19A C7A 1.523(7) . ?
 C18A H18D 0.9600 . ?
 C18A H18E 0.9600 . ?
 C18A H18F 0.9600 . ?
 C18A C7A 1.543(7) . ?
 C17A H17D 0.9600 . ?
 C17A H17E 0.9600 . ?
 C17A H17F 0.9600 . ?
 C15A H15D 0.9600 . ?
 C15A H15E 0.9600 . ?
 C15A H15F 0.9600 . ?
 C16A H16D 0.9600 . ?
 C16A H16E 0.9600 . ?
 C16A H16F 0.9600 . ?
 C23A H23D 0.9600 . ?
 C23A H23E 0.9600 . ?
 C23A H23F 0.9600 . ?
 C21A H21D 0.9600 . ?
 C21A H21E 0.9600 . ?
 C21A H21F 0.9600 . ?
 C22A H22D 0.9600 . ?
 C22A H22E 0.9600 . ?
 C22A H22F 0.9600 . ?
 O3A C52A 1.428(8) . ?
 O3A C55A 1.425(8) . ?
 C52A H52C 0.9700 . ?
 C52A H52D 0.9700 . ?
 C52A C53A 1.539(7) . ?
 C53A H53C 0.9700 . ?
 C53A H53D 0.9700 . ?
 C53A C54A 1.541(8) . ?
 C55A H55C 0.9700 . ?
 C55A H55D 0.9700 . ?
 C55A C54A 1.504(7) . ?
 C54A H54C 0.9700 . ?
 C54A H54D 0.9700 . ?

loop_
  _geom_angle_atom_site_label_1
  _geom_angle_atom_site_label_2
  _geom_angle_atom_site_label_3
  _geom_angle
  _geom_angle_site_symmetry_1
  _geom_angle_site_symmetry_3
  _geom_angle_publ_flag
 O1 Ca1 N2 69.85(5) . . ?
 O1 Ca1 O2 168.98(7) . . ?
 O1 Ca1 C12 47.38(4) . . ?
 O1 Ca1 C2 47.28(4) . . ?
 O1 Ca1 O3A 88.3(4) . . ?
 O1 Ca1 C52A 63.7(3) . . ?
 N1 Ca1 O1 69.23(5) . . ?
 N1 Ca1 N2 126.99(5) . . ?
 N1 Ca1 O2 103.03(7) . . ?
 N1 Ca1 C12 109.74(5) . . ?
 N1 Ca1 C2 22.03(5) . . ?
 N1 Ca1 O3A 107.1(5) . . ?
 N1 Ca1 C52A 97.5(4) . . ?
 N2 Ca1 C12 22.51(5) . . ?
 N2 Ca1 C2 110.48(5) . . ?
 N2 Ca1 O3A 103.9(5) . . ?
 N2 Ca1 C52A 93.2(4) . . ?
 O2 Ca1 N2 111.45(6) . . ?
 O2 Ca1 C12 133.63(6) . . ?
 O2 Ca1 C2 125.00(6) . . ?
 O2 Ca1 O3A 101.7(4) . . ?
 O2 Ca1 C52A 126.3(3) . . ?
 C12 Ca1 C2 90.33(4) . . ?
 O3 Ca1 O1 98.70(12) . . ?
 O3 Ca1 N1 107.81(15) . . ?
 O3 Ca1 N2 110.39(14) . . ?
 O3 Ca1 O2 91.11(13) . . ?
 O3 Ca1 C12 108.41(13) . . ?
 O3 Ca1 C2 105.87(14) . . ?
 O3A Ca1 C12 99.0(4) . . ?
 O3A Ca1 C2 101.1(4) . . ?
 O3A Ca1 C52A 24.7(3) . . ?
 C52A Ca1 C12 81.2(3) . . ?
 C52A Ca1 C2 84.3(4) . . ?
 C13 O1 Ca1 119.05(10) . . ?
 C1 O1 Ca1 119.33(10) . . ?
 C1 O1 C13 116.07(14) . . ?
 C2 N1 Ca1 118.49(12) . . ?
 C2 N1 C24 117.83(15) . . ?
 C24 N1 Ca1 123.67(12) . . ?
 C12 N2 Ca1 117.06(11) . . ?
 C12 N2 C36 113.49(14) . . ?
 C36 N2 Ca1 129.42(11) . . ?
 C51 O2 Ca1 126.19(17) . . ?
 C51 O2 C48 107.9(2) . . ?
 C48 O2 Ca1 125.95(17) . . ?
 O1 C13 C12 114.48(15) . . ?
 C8 C13 O1 120.82(16) . . ?
 C8 C13 C12 124.69(17) . . ?
 C10 C11 H11 118.4 . . ?
 C10 C11 C12 123.11(17) . . ?
 C12 C11 H11 118.4 . . ?
 C11 C10 C14 119.21(17) . . ?
 C11 C10 C9 119.05(17) . . ?
 C9 C10 C14 121.74(17) . . ?
 N2 C12 Ca1 40.43(8) . . ?
 N2 C12 C13 119.44(15) . . ?
 N2 C12 C11 125.98(16) . . ?
 C13 C12 Ca1 79.05(10) . . ?
 C11 C12 Ca1 166.20(12) . . ?
 C11 C12 C13 114.58(15) . . ?
 O1 C1 C2 114.39(15) . . ?
 C6 C1 O1 121.07(16) . . ?
 C6 C1 C2 124.53(17) . . ?
 N1 C2 Ca1 39.48(9) . . ?
 N1 C2 C1 118.28(16) . . ?
 N1 C2 C3 126.95(17) . . ?
 C1 C2 Ca1 78.88(10) . . ?
 C3 C2 Ca1 166.33(13) . . ?
 C3 C2 C1 114.75(16) . . ?
 C1 C6 C5 117.95(17) . . ?
 C1 C6 C7 121.6(3) . . ?
 C1 C6 C7A 113.5(4) . . ?
 C5 C6 C7 120.3(3) . . ?
 C5 C6 C7A 127.4(5) . . ?
 C41 C36 N2 120.38(17) . . ?
 C41 C36 C37 119.16(18) . . ?
 C37 C36 N2 120.45(17) . . ?
 C13 C8 C9 117.78(17) . . ?
 C13 C8 C7 122.2(4) . . ?
 C13 C8 C7A 113.1(4) . . ?
 C9 C8 C7 120.0(4) . . ?
 C9 C8 C7A 127.5(5) . . ?
 C2 C3 H3 118.7 . . ?
 C4 C3 C2 122.55(18) . . ?
 C4 C3 H3 118.7 . . ?
 C6 C5 H5 119.4 . . ?
 C4 C5 C6 121.21(18) . . ?
 C4 C5 H5 119.4 . . ?
 C55 O3 Ca1 127.5(3) . . ?
 C52 O3 Ca1 122.6(3) . . ?
 C52 O3 C55 109.6(4) . . ?
 C29 C24 N1 119.14(18) . . ?
 C25 C24 N1 122.01(19) . . ?
 C25 C24 C29 118.70(19) . . ?
 C3 C4 C20 119.56(19) . . ?
 C5 C4 C3 119.01(19) . . ?
 C5 C4 C20 121.41(19) . . ?
 C10 C14 C16 109.1(2) . . ?
 C10 C14 C17A 114.8(4) . . ?
 C10 C14 C15A 110.7(5) . . ?
 C15 C14 C10 112.4(2) . . ?
 C15 C14 C16 106.7(2) . . ?
 C17 C14 C10 108.6(2) . . ?
 C17 C14 C15 110.5(3) . . ?
 C17 C14 C16 109.5(3) . . ?
 C17A C14 C15A 106.2(5) . . ?
 C16A C14 C10 110.5(5) . . ?
 C16A C14 C17A 107.7(5) . . ?
 C16A C14 C15A 106.5(5) . . ?
 C10 C9 C8 120.78(17) . . ?
 C10 C9 H9 119.6 . . ?
 C8 C9 H9 119.6 . . ?
 C36 C41 C42 121.14(19) . . ?
 C40 C41 C36 119.3(2) . . ?
 C40 C41 C42 119.5(2) . . ?
 C36 C37 C45 120.84(19) . . ?
 C38 C37 C36 119.0(2) . . ?
 C38 C37 C45 120.2(2) . . ?
 C24 C29 C30 120.49(19) . . ?
 C28 C29 C24 119.2(2) . . ?
 C28 C29 C30 120.3(2) . . ?
 C41 C40 H40 119.4 . . ?
 C39 C40 C41 121.1(2) . . ?
 C39 C40 H40 119.4 . . ?
 C37 C38 H38 119.1 . . ?
 C39 C38 C37 121.9(2) . . ?
 C39 C38 H38 119.1 . . ?
 C40 C39 H39 120.2 . . ?
 C38 C39 C40 119.5(2) . . ?
 C38 C39 H39 120.2 . . ?
 C28 C27 H27 120.4 . . ?
 C28 C27 C26 119.2(2) . . ?
 C26 C27 H27 120.4 . . ?
 C24 C25 C33 121.4(2) . . ?
 C26 C25 C24 118.9(2) . . ?
 C26 C25 C33 119.6(2) . . ?
 C8 C7 C6 108.2(4) . . ?
 C8 C7 C19 113.3(6) . . ?
 C8 C7 C18 105.2(5) . . ?
 C19 C7 C6 113.0(6) . . ?
 C18 C7 C6 107.2(6) . . ?
 C18 C7 C19 109.5(5) . . ?
 C41 C42 H42 106.9 . . ?
 C41 C42 C44 111.3(3) . . ?
 C44 C42 H42 106.9 . . ?
 C43 C42 C41 112.6(3) . . ?
 C43 C42 H42 106.9 . . ?
 C43 C42 C44 111.9(3) . . ?
 C29 C30 H30 106.1 . . ?
 C29 C30 C31 114.4(3) . . ?
 C31 C30 H30 106.1 . . ?
 C32 C30 C29 110.3(3) . . ?
 C32 C30 H30 106.1 . . ?
 C32 C30 C31 113.0(3) . . ?
 C29 C28 H28 119.0 . . ?
 C27 C28 C29 122.0(3) . . ?
 C27 C28 H28 119.0 . . ?
 C27 C26 C25 121.9(3) . . ?
 C27 C26 H26 119.0 . . ?
 C25 C26 H26 119.0 . . ?
 C4 C20 C22 106.4(3) . . ?
 C4 C20 C23A 109.9(5) . . ?
 C4 C20 C21A 104.6(5) . . ?
 C23 C20 C4 113.8(3) . . ?
 C23 C20 C21 112.0(3) . . ?
 C23 C20 C22 106.9(3) . . ?
 C21 C20 C4 111.2(2) . . ?
 C21 C20 C22 105.9(3) . . ?
 C23A C20 C21A 104.0(5) . . ?
 C22A C20 C4 116.6(6) . . ?
 C22A C20 C23A 111.7(6) . . ?
 C22A C20 C21A 109.1(5) . . ?
 C37 C45 H45 107.5 . . ?
 C46 C45 C37 113.2(3) . . ?
 C46 C45 H45 107.5 . . ?
 C46 C45 C47 109.5(3) . . ?
 C47 C45 C37 111.5(3) . . ?
 C47 C45 H45 107.5 . . ?
 C25 C33 H33 107.7 . . ?
 C25 C33 C35 113.2(3) . . ?
 C35 C33 H33 107.7 . . ?
 C34 C33 C25 110.3(3) . . ?
 C34 C33 H33 107.7 . . ?
 C34 C33 C35 109.8(3) . . ?
 O2 C51 H51A 110.3 . . ?
 O2 C51 H51B 110.3 . . ?
 O2 C51 C50 107.3(3) . . ?
 H51A C51 H51B 108.5 . . ?
 C50 C51 H51A 110.3 . . ?
 C50 C51 H51B 110.3 . . ?
 C58 C57 H57 120.0 . . ?
 C58 C57 C56 120.0 . . ?
 C56 C57 H57 120.0 . . ?
 C57 C58 H58 120.0 . . ?
 C59 C58 C57 120.0 . . ?
 C59 C58 H58 120.0 . . ?
 C58 C59 H59 120.0 . . ?
 C58 C59 C60 120.0 . . ?
 C60 C59 H59 120.0 . . ?
 C59 C60 H60 120.0 . . ?
 C61 C60 C59 120.0 . . ?
 C61 C60 H60 120.0 . . ?
 C60 C61 H61 120.0 . . ?
 C56 C61 C60 120.0 . . ?
 C56 C61 H61 120.0 . . ?
 C57 C56 H56 120.0 . . ?
 C61 C56 C57 120.0 . . ?
 C61 C56 H56 120.0 . . ?
 C33 C35 H35A 109.5 . . ?
 C33 C35 H35B 109.5 . . ?
 C33 C35 H35C 109.5 . . ?
 H35A C35 H35B 109.5 . . ?
 H35A C35 H35C 109.5 . . ?
 H35B C35 H35C 109.5 . . ?
 C45 C46 H46A 109.5 . . ?
 C45 C46 H46B 109.5 . . ?
 C45 C46 H46C 109.5 . . ?
 H46A C46 H46B 109.5 . . ?
 H46A C46 H46C 109.5 . . ?
 H46B C46 H46C 109.5 . . ?
 C51 C50 H50A 110.6 . . ?
 C51 C50 H50B 110.6 . . ?
 H50A C50 H50B 108.8 . . ?
 C49 C50 C51 105.5(3) . . ?
 C49 C50 H50A 110.6 . . ?
 C49 C50 H50B 110.6 . . ?
 C7 C19 H19A 109.5 . . ?
 C7 C19 H19B 109.5 . . ?
 C7 C19 H19C 109.5 . . ?
 H19A C19 H19B 109.5 . . ?
 H19A C19 H19C 109.5 . . ?
 H19B C19 H19C 109.5 . . ?
 O2 C48 H48A 110.2 . . ?
 O2 C48 H48B 110.1 . . ?
 H48A C48 H48B 108.5 . . ?
 C49 C48 O2 107.8(3) . . ?
 C49 C48 H48A 110.1 . . ?
 C49 C48 H48B 110.2 . . ?
 C30 C31 H31A 109.5 . . ?
 C30 C31 H31B 109.5 . . ?
 C30 C31 H31C 109.5 . . ?
 H31A C31 H31B 109.5 . . ?
 H31A C31 H31C 109.5 . . ?
 H31B C31 H31C 109.5 . . ?
 C45 C47 H47A 109.5 . . ?
 C45 C47 H47B 109.5 . . ?
 C45 C47 H47C 109.5 . . ?
 H47A C47 H47B 109.5 . . ?
 H47A C47 H47C 109.5 . . ?
 H47B C47 H47C 109.5 . . ?
 C14 C15 H15A 109.5 . . ?
 C14 C15 H15B 109.5 . . ?
 C14 C15 H15C 109.5 . . ?
 H15A C15 H15B 109.5 . . ?
 H15A C15 H15C 109.5 . . ?
 H15B C15 H15C 109.5 . . ?
 C50 C49 H49A 110.5 . . ?
 C50 C49 H49B 110.5 . . ?
 C48 C49 C50 106.2(3) . . ?
 C48 C49 H49A 110.5 . . ?
 C48 C49 H49B 110.5 . . ?
 H49A C49 H49B 108.7 . . ?
 C42 C44 H44A 109.5 . . ?
 C42 C44 H44B 109.5 . . ?
 C42 C44 H44C 109.5 . . ?
 H44A C44 H44B 109.5 . . ?
 H44A C44 H44C 109.5 . . ?
 H44B C44 H44C 109.5 . . ?
 C7 C18 H18A 109.5 . . ?
 C7 C18 H18B 109.5 . . ?
 C7 C18 H18C 109.5 . . ?
 H18A C18 H18B 109.5 . . ?
 H18A C18 H18C 109.5 . . ?
 H18B C18 H18C 109.5 . . ?
 C33 C34 H34A 109.5 . . ?
 C33 C34 H34B 109.5 . . ?
 C33 C34 H34C 109.5 . . ?
 H34A C34 H34B 109.5 . . ?
 H34A C34 H34C 109.5 . . ?
 H34B C34 H34C 109.5 . . ?
 C14 C16 H16A 109.5 . . ?
 C14 C16 H16B 109.5 . . ?
 C14 C16 H16C 109.5 . . ?
 H16A C16 H16B 109.5 . . ?
 H16A C16 H16C 109.5 . . ?
 H16B C16 H16C 109.5 . . ?
 C14 C17 H17A 109.5 . . ?
 C14 C17 H17B 109.5 . . ?
 C14 C17 H17C 109.5 . . ?
 H17A C17 H17B 109.5 . . ?
 H17A C17 H17C 109.5 . . ?
 H17B C17 H17C 109.5 . . ?
 C42 C43 H43A 109.5 . . ?
 C42 C43 H43B 109.5 . . ?
 C42 C43 H43C 109.5 . . ?
 H43A C43 H43B 109.5 . . ?
 H43A C43 H43C 109.5 . . ?
 H43B C43 H43C 109.5 . . ?
 C30 C32 H32A 109.5 . . ?
 C30 C32 H32B 109.5 . . ?
 C30 C32 H32C 109.5 . . ?
 H32A C32 H32B 109.5 . . ?
 H32A C32 H32C 109.5 . . ?
 H32B C32 H32C 109.5 . . ?
 C20 C23 H23A 109.5 . . ?
 C20 C23 H23B 109.5 . . ?
 C20 C23 H23C 109.5 . . ?
 H23A C23 H23B 109.5 . . ?
 H23A C23 H23C 109.5 . . ?
 H23B C23 H23C 109.5 . . ?
 O3 C55 H55A 110.2 . . ?
 O3 C55 H55B 110.2 . . ?
 O3 C55 C54 107.6(4) . . ?
 H55A C55 H55B 108.5 . . ?
 C54 C55 H55A 110.2 . . ?
 C54 C55 H55B 110.2 . . ?
 C20 C21 H21A 109.5 . . ?
 C20 C21 H21B 109.5 . . ?
 C20 C21 H21C 109.5 . . ?
 H21A C21 H21B 109.5 . . ?
 H21A C21 H21C 109.5 . . ?
 H21B C21 H21C 109.5 . . ?
 C20 C22 H22A 109.5 . . ?
 C20 C22 H22B 109.5 . . ?
 C20 C22 H22C 109.5 . . ?
 H22A C22 H22B 109.5 . . ?
 H22A C22 H22C 109.5 . . ?
 H22B C22 H22C 109.5 . . ?
 H53A C53 H53B 109.2 . . ?
 C52 C53 H53A 111.3 . . ?
 C52 C53 H53B 111.3 . . ?
 C54 C53 H53A 111.3 . . ?
 C54 C53 H53B 111.3 . . ?
 C54 C53 C52 102.3(4) . . ?
 O3 C52 C53 106.3(4) . . ?
 O3 C52 H52A 110.5 . . ?
 O3 C52 H52B 110.5 . . ?
 C53 C52 H52A 110.5 . . ?
 C53 C52 H52B 110.5 . . ?
 H52A C52 H52B 108.7 . . ?
 C55 C54 C53 106.9(4) . . ?
 C55 C54 H54A 110.3 . . ?
 C55 C54 H54B 110.3 . . ?
 C53 C54 H54A 110.3 . . ?
 C53 C54 H54B 110.3 . . ?
 H54A C54 H54B 108.6 . . ?
 H19D C19A H19E 109.5 . . ?
 H19D C19A H19F 109.5 . . ?
 H19E C19A H19F 109.5 . . ?
 C7A C19A H19D 109.5 . . ?
 C7A C19A H19E 109.5 . . ?
 C7A C19A H19F 109.5 . . ?
 H18D C18A H18E 109.5 . . ?
 H18D C18A H18F 109.5 . . ?
 H18E C18A H18F 109.5 . . ?
 C7A C18A H18D 109.5 . . ?
 C7A C18A H18E 109.5 . . ?
 C7A C18A H18F 109.5 . . ?
 C6 C7A C8 106.1(6) . . ?
 C19A C7A C6 108.3(8) . . ?
 C19A C7A C8 108.4(8) . . ?
 C19A C7A C18A 109.5(8) . . ?
 C18A C7A C6 112.1(9) . . ?
 C18A C7A C8 112.2(9) . . ?
 C14 C17A H17D 109.5 . . ?
 C14 C17A H17E 109.5 . . ?
 C14 C17A H17F 109.5 . . ?
 H17D C17A H17E 109.5 . . ?
 H17D C17A H17F 109.5 . . ?
 H17E C17A H17F 109.5 . . ?
 C14 C15A H15D 109.5 . . ?
 C14 C15A H15E 109.5 . . ?
 C14 C15A H15F 109.5 . . ?
 H15D C15A H15E 109.5 . . ?
 H15D C15A H15F 109.5 . . ?
 H15E C15A H15F 109.5 . . ?
 C14 C16A H16D 109.5 . . ?
 C14 C16A H16E 109.5 . . ?
 C14 C16A H16F 109.5 . . ?
 H16D C16A H16E 109.5 . . ?
 H16D C16A H16F 109.5 . . ?
 H16E C16A H16F 109.5 . . ?
 C20 C23A H23D 109.5 . . ?
 C20 C23A H23E 109.5 . . ?
 C20 C23A H23F 109.5 . . ?
 H23D C23A H23E 109.5 . . ?
 H23D C23A H23F 109.5 . . ?
 H23E C23A H23F 109.5 . . ?
 C20 C21A H21D 109.5 . . ?
 C20 C21A H21E 109.5 . . ?
 C20 C21A H21F 109.5 . . ?
 H21D C21A H21E 109.5 . . ?
 H21D C21A H21F 109.5 . . ?
 H21E C21A H21F 109.5 . . ?
 C20 C22A H22D 109.5 . . ?
 C20 C22A H22E 109.5 . . ?
 C20 C22A H22F 109.5 . . ?
 H22D C22A H22E 109.5 . . ?
 H22D C22A H22F 109.5 . . ?
 H22E C22A H22F 109.5 . . ?
 C52A O3A Ca1 110.8(9) . . ?
 C55A O3A Ca1 133.8(10) . . ?
 C55A O3A C52A 115.3(11) . . ?
 Ca1 C52A H52C 87.0 . . ?
 Ca1 C52A H52D 85.2 . . ?
 O3A C52A Ca1 44.5(7) . . ?
 O3A C52A H52C 110.9 . . ?
 O3A C52A H52D 110.9 . . ?
 O3A C52A C53A 104.4(10) . . ?
 H52C C52A H52D 108.9 . . ?
 C53A C52A Ca1 148.9(8) . . ?
 C53A C52A H52C 110.9 . . ?
 C53A C52A H52D 110.9 . . ?
 C52A C53A H53C 111.0 . . ?
 C52A C53A H53D 111.0 . . ?
 C52A C53A C54A 103.6(6) . . ?
 H53C C53A H53D 109.0 . . ?
 C54A C53A H53C 111.0 . . ?
 C54A C53A H53D 111.0 . . ?
 O3A C55A H55C 111.1 . . ?
 O3A C55A H55D 111.1 . . ?
 O3A C55A C54A 103.2(10) . . ?
 H55C C55A H55D 109.1 . . ?
 C54A C55A H55C 111.1 . . ?
 C54A C55A H55D 111.1 . . ?
 C53A C54A H54C 110.6 . . ?
 C53A C54A H54D 110.6 . . ?
 C55A C54A C53A 105.7(6) . . ?
 C55A C54A H54C 110.6 . . ?
 C55A C54A H54D 110.6 . . ?
 H54C C54A H54D 108.7 . . ?

loop_
  _geom_torsion_atom_site_label_1
  _geom_torsion_atom_site_label_2
  _geom_torsion_atom_site_label_3
  _geom_torsion_atom_site_label_4
  _geom_torsion
  _geom_torsion_site_symmetry_1
  _geom_torsion_site_symmetry_2
  _geom_torsion_site_symmetry_3
  _geom_torsion_site_symmetry_4
  _geom_torsion_publ_flag
 Ca1 O1 C13 C12 2.22(19) . . . . ?
 Ca1 O1 C13 C8 -177.50(14) . . . . ?
 Ca1 O1 C1 C2 -4.0(2) . . . . ?
 Ca1 O1 C1 C6 177.05(14) . . . . ?
 Ca1 N1 C2 C1 4.1(2) . . . . ?
 Ca1 N1 C2 C3 -177.77(16) . . . . ?
 Ca1 N1 C24 C29 -72.0(2) . . . . ?
 Ca1 N1 C24 C25 103.4(2) . . . . ?
 Ca1 N2 C12 C13 -3.1(2) . . . . ?
 Ca1 N2 C12 C11 176.68(14) . . . . ?
 Ca1 N2 C36 C41 -82.6(2) . . . . ?
 Ca1 N2 C36 C37 98.48(19) . . . . ?
 Ca1 O2 C51 C50 -176.7(3) . . . . ?
 Ca1 O2 C48 C49 -168.4(3) . . . . ?
 Ca1 C2 C3 C4 174.9(5) . . . . ?
 Ca1 O3 C55 C54 160.5(5) . . . . ?
 Ca1 O3 C52 C53 -148.8(5) . . . . ?
 Ca1 O3A C52A C53A -178.5(12) . . . . ?
 Ca1 O3A C55A C54A -165.0(16) . . . . ?
 Ca1 C52A C53A C54A -19(3) . . . . ?
 O1 C13 C12 Ca1 -1.43(13) . . . . ?
 O1 C13 C12 N2 0.6(2) . . . . ?
 O1 C13 C12 C11 -179.19(15) . . . . ?
 O1 C13 C8 C9 179.38(17) . . . . ?
 O1 C13 C8 C7 -2.7(4) . . . . ?
 O1 C13 C8 C7A 12.6(5) . . . . ?
 O1 C1 C2 Ca1 2.57(13) . . . . ?
 O1 C1 C2 N1 -0.1(2) . . . . ?
 O1 C1 C2 C3 -178.45(16) . . . . ?
 O1 C1 C6 C5 179.20(18) . . . . ?
 O1 C1 C6 C7 3.9(4) . . . . ?
 O1 C1 C6 C7A -12.1(5) . . . . ?
 N1 C2 C3 C4 -179.1(2) . . . . ?
 N1 C24 C29 C30 -4.1(3) . . . . ?
 N1 C24 C29 C28 176.6(2) . . . . ?
 N1 C24 C25 C26 -176.5(2) . . . . ?
 N1 C24 C25 C33 1.1(3) . . . . ?
 N2 C36 C41 C40 -176.62(19) . . . . ?
 N2 C36 C41 C42 3.2(3) . . . . ?
 N2 C36 C37 C38 177.35(18) . . . . ?
 N2 C36 C37 C45 -1.4(3) . . . . ?
 O2 C51 C50 C49 -16.7(5) . . . . ?
 O2 C48 C49 C50 -21.3(5) . . . . ?
 C13 O1 C1 C2 149.51(15) . . . . ?
 C13 O1 C1 C6 -29.4(2) . . . . ?
 C13 C8 C9 C10 0.2(3) . . . . ?
 C13 C8 C7 C6 -20.5(6) . . . . ?
 C13 C8 C7 C19 -146.6(5) . . . . ?
 C13 C8 C7 C18 93.9(6) . . . . ?
 C13 C8 C7A C6 -49.9(6) . . . . ?
 C13 C8 C7A C19A -166.1(6) . . . . ?
 C13 C8 C7A C18A 72.9(9) . . . . ?
 C11 C10 C14 C15 -168.9(2) . . . . ?
 C11 C10 C14 C16 -50.7(3) . . . . ?
 C11 C10 C14 C17 68.6(3) . . . . ?
 C11 C10 C14 C17A 17.7(6) . . . . ?
 C11 C10 C14 C15A 137.9(5) . . . . ?
 C11 C10 C14 C16A -104.3(5) . . . . ?
 C11 C10 C9 C8 -0.4(3) . . . . ?
 C10 C11 C12 Ca1 -171.4(4) . . . . ?
 C10 C11 C12 N2 179.53(17) . . . . ?
 C10 C11 C12 C13 -0.7(3) . . . . ?
 C12 N2 C36 C41 95.4(2) . . . . ?
 C12 N2 C36 C37 -83.5(2) . . . . ?
 C12 C13 C8 C9 -0.3(3) . . . . ?
 C12 C13 C8 C7 177.7(3) . . . . ?
 C12 C13 C8 C7A -167.0(5) . . . . ?
 C12 C11 C10 C14 -179.24(17) . . . . ?
 C12 C11 C10 C9 0.6(3) . . . . ?
 C1 O1 C13 C12 -151.38(15) . . . . ?
 C1 O1 C13 C8 28.9(2) . . . . ?
 C1 C2 C3 C4 -0.9(3) . . . . ?
 C1 C6 C5 C4 -0.8(3) . . . . ?
 C1 C6 C7 C8 19.9(6) . . . . ?
 C1 C6 C7 C19 146.2(5) . . . . ?
 C1 C6 C7 C18 -93.1(6) . . . . ?
 C1 C6 C7A C8 49.7(6) . . . . ?
 C1 C6 C7A C19A 165.9(6) . . . . ?
 C1 C6 C7A C18A -73.2(9) . . . . ?
 C2 N1 C24 C29 108.5(2) . . . . ?
 C2 N1 C24 C25 -76.0(2) . . . . ?
 C2 C1 C6 C5 0.4(3) . . . . ?
 C2 C1 C6 C7 -175.0(4) . . . . ?
 C2 C1 C6 C7A 169.0(5) . . . . ?
 C2 C3 C4 C5 0.5(4) . . . . ?
 C2 C3 C4 C20 179.3(2) . . . . ?
 C6 C1 C2 Ca1 -178.52(19) . . . . ?
 C6 C1 C2 N1 178.85(18) . . . . ?
 C6 C1 C2 C3 0.5(3) . . . . ?
 C6 C5 C4 C3 0.4(4) . . . . ?
 C6 C5 C4 C20 -178.3(2) . . . . ?
 C36 N2 C12 Ca1 -178.3(2) . . . . ?
 C36 N2 C12 C13 178.63(16) . . . . ?
 C36 N2 C12 C11 -1.6(3) . . . . ?
 C36 C41 C40 C39 -1.4(4) . . . . ?
 C36 C41 C42 C44 126.5(3) . . . . ?
 C36 C41 C42 C43 -106.9(4) . . . . ?
 C36 C37 C38 C39 -0.1(4) . . . . ?
 C36 C37 C45 C46 119.6(3) . . . . ?
 C36 C37 C45 C47 -116.4(3) . . . . ?
 C8 C13 C12 Ca1 178.27(19) . . . . ?
 C8 C13 C12 N2 -179.67(18) . . . . ?
 C8 C13 C12 C11 0.5(3) . . . . ?
 C3 C4 C20 C23 169.0(4) . . . . ?
 C3 C4 C20 C21 41.4(4) . . . . ?
 C3 C4 C20 C22 -73.5(3) . . . . ?
 C3 C4 C20 C23A -151.7(6) . . . . ?
 C3 C4 C20 C21A 97.2(6) . . . . ?
 C3 C4 C20 C22A -23.3(8) . . . . ?
 C5 C6 C7 C8 -155.3(3) . . . . ?
 C5 C6 C7 C19 -29.0(6) . . . . ?
 C5 C6 C7 C18 91.7(5) . . . . ?
 C5 C6 C7A C8 -142.9(4) . . . . ?
 C5 C6 C7A C19A -26.7(10) . . . . ?
 C5 C6 C7A C18A 94.2(7) . . . . ?
 C5 C4 C20 C23 -12.3(5) . . . . ?
 C5 C4 C20 C21 -139.9(3) . . . . ?
 C5 C4 C20 C22 105.2(3) . . . . ?
 C5 C4 C20 C23A 27.0(7) . . . . ?
 C5 C4 C20 C21A -84.1(6) . . . . ?
 C5 C4 C20 C22A 155.4(7) . . . . ?
 O3 C55 C54 C53 -4.3(9) . . . . ?
 C24 N1 C2 Ca1 179.5(2) . . . . ?
 C24 N1 C2 C1 -176.46(17) . . . . ?
 C24 N1 C2 C3 1.7(3) . . . . ?
 C24 C29 C30 C31 152.8(3) . . . . ?
 C24 C29 C30 C32 -78.4(4) . . . . ?
 C24 C29 C28 C27 -0.2(4) . . . . ?
 C24 C25 C26 C27 0.3(4) . . . . ?
 C24 C25 C33 C35 133.7(3) . . . . ?
 C24 C25 C33 C34 -102.7(3) . . . . ?
 C14 C10 C9 C8 179.49(19) . . . . ?
 C9 C10 C14 C15 11.3(3) . . . . ?
 C9 C10 C14 C16 129.4(3) . . . . ?
 C9 C10 C14 C17 -111.3(3) . . . . ?
 C9 C10 C14 C17A -162.1(6) . . . . ?
 C9 C10 C14 C15A -41.9(5) . . . . ?
 C9 C10 C14 C16A 75.8(5) . . . . ?
 C9 C8 C7 C6 157.4(3) . . . . ?
 C9 C8 C7 C19 31.3(6) . . . . ?
 C9 C8 C7 C18 -88.2(5) . . . . ?
 C9 C8 C7A C6 144.9(4) . . . . ?
 C9 C8 C7A C19A 28.7(10) . . . . ?
 C9 C8 C7A C18A -92.3(7) . . . . ?
 C41 C36 C37 C38 -1.6(3) . . . . ?
 C41 C36 C37 C45 179.7(2) . . . . ?
 C41 C40 C39 C38 -0.3(4) . . . . ?
 C37 C36 C41 C40 2.3(3) . . . . ?
 C37 C36 C41 C42 -177.9(2) . . . . ?
 C37 C38 C39 C40 1.0(4) . . . . ?
 C29 C24 C25 C26 -1.1(3) . . . . ?
 C29 C24 C25 C33 176.5(2) . . . . ?
 C40 C41 C42 C44 -53.7(4) . . . . ?
 C40 C41 C42 C43 72.8(4) . . . . ?
 C38 C37 C45 C46 -59.1(3) . . . . ?
 C38 C37 C45 C47 64.8(3) . . . . ?
 C25 C24 C29 C30 -179.7(2) . . . . ?
 C25 C24 C29 C28 1.0(3) . . . . ?
 C7 C6 C5 C4 174.6(4) . . . . ?
 C7 C8 C9 C10 -177.8(3) . . . . ?
 C42 C41 C40 C39 178.8(3) . . . . ?
 C30 C29 C28 C27 -179.5(3) . . . . ?
 C28 C29 C30 C31 -27.9(4) . . . . ?
 C28 C29 C30 C32 100.8(4) . . . . ?
 C28 C27 C26 C25 0.5(5) . . . . ?
 C26 C27 C28 C29 -0.6(4) . . . . ?
 C26 C25 C33 C35 -48.7(4) . . . . ?
 C26 C25 C33 C34 74.9(4) . . . . ?
 C45 C37 C38 C39 178.6(2) . . . . ?
 C33 C25 C26 C27 -177.3(3) . . . . ?
 C51 O2 C48 C49 11.0(5) . . . . ?
 C51 C50 C49 C48 23.4(5) . . . . ?
 C57 C58 C59 C60 0.0 . . . . ?
 C58 C57 C56 C61 0.0 . . . . ?
 C58 C59 C60 C61 0.0 . . . . ?
 C59 C60 C61 C56 0.0 . . . . ?
 C60 C61 C56 C57 0.0 . . . . ?
 C56 C57 C58 C59 0.0 . . . . ?
 C48 O2 C51 C50 3.9(5) . . . . ?
 C55 O3 C52 C53 25.6(8) . . . . ?
 C52 O3 C55 C54 -13.6(8) . . . . ?
 C52 C53 C54 C55 18.5(9) . . . . ?
 C54 C53 C52 O3 -26.8(8) . . . . ?
 C7A C6 C5 C4 -167.7(6) . . . . ?
 C7A C8 C9 C10 164.8(6) . . . . ?
 O3A C52A C53A C54A -17(2) . . . . ?
 O3A C55A C54A C53A -27(2) . . . . ?
 C52A O3A C55A C54A 17(2) . . . . ?
 C52A C53A C54A C55A 27(2) . . . . ?
 C55A O3A C52A Ca1 178(2) . . . . ?
 C55A O3A C52A C53A 0(2) . . . . ?

_shelx_res_file
;
TITL 114jhjh21_a.res in P2(1)/c
    114jhjh21.res
    created by SHELXL-2018/3 at 19:06:24 on 04-Nov-2021
REM Old TITL 114jhjh21 in P2(1)/c
REM SHELXT solution in P2(1)/c: R1 0.215, Rweak 0.030, Alpha 0.049
REM <I/s> 0.610 for 307 systematic absences, Orientation as input
REM Formula found by SHELXT: C55 N5 O4 Ca
CELL 1.54184 13.3676 21.7975 19.7244 90 94.988 90
ZERR 4 0.0001 0.0002 0.0002 0 0.001 0
LATT 1
SYMM -X,0.5+Y,0.5-Z
SFAC C H Ca N O
UNIT 244 336 4 8 12
DFIX 1.53 0.008 C7 C18 C7 C19 C7A C18A C7A C19A
SIMU 0.005 0.01 2 C7 C7A C19 C19A C18 C18A
DANG 2.5 0.008 C15 C16 C16 C17 C17 C15
DANG 2.5 0.008 C15A C16A C16A C17A C17A C15A
DFIX 1.53 0.008 C14 C15 C14 C16 C14 C17
DFIX 1.53 0.008 C14 C15A C14 C16A C14 C17A
SIMU 0.005 0.01 2 C14 C16A C15 C15A C17 C17A C16
DANG 2.5 0.008 C21A C22A C22A C23A C23A C21A
DFIX 1.53 0.008 C20 C21A C20 C22A C20 C23A
DANG 2.5 0.008 C21 C22 C22 C23 C23 C21
SIMU 0.005 0.01 2 C22 C23A C23 C20 C21A C21 C22A
DFIX 1.53 0.008 C20 C21 C20 C22 C20 C23
DFIX 1.4 0.008 O3 C52 O3 C55 O3 O3A
DFIX 1.53 0.008 C52 C53 C53 C54 C54 C55
DANG 2.45 0.008 C52 C54 C53 C55
DFIX 1.53 0.008 C52A C53A C53A C54A C54A C55A
SIMU 0.005 0.01 2 O3A C52A C53A C54A C55A
SIMU 0.005 0.01 2 O3 C52 C53 C54 C55
DFIX 1.4 0.008 O3A C52A O3A C55A
DANG 2.45 0.008 C52A C54A C53A C55A
ISOR 0.005 0.01 O3A

L.S. 20 0 0
PLAN  20
SIZE 0.29 0.15 0.11
CONF
list 4
MORE -1
fmap 2 53
BOND $H
ACTA
REM <olex2.extras>
REM <HklSrc "%.\\114jhjh21.hkl">
REM </olex2.extras>

WGHT    0.095800    1.634400
FVAR       0.33222   0.59442   0.77224   0.74736   0.64907
CA1   3    0.718023    0.291578    0.713630    11.00000    0.05102    0.04881 =
         0.04527   -0.00996    0.01271   -0.00516
O1    5    0.841389    0.243289    0.656344    11.00000    0.03957    0.03515 =
         0.05986   -0.00106    0.00833   -0.00067
N1    4    0.820276    0.363534    0.666453    11.00000    0.04515    0.03899 =
         0.05022   -0.00538    0.00866    0.00168
N2    4    0.654903    0.200899    0.663033    11.00000    0.03782    0.04534 =
         0.04385   -0.00625    0.00682   -0.00104
O2    5    0.589832    0.351690    0.752315    11.00000    0.06844    0.08190 =
         0.10354   -0.03241    0.03640   -0.00457
C13   1    0.819749    0.186438    0.624876    11.00000    0.03791    0.03273 =
         0.05329    0.00163    0.00270    0.00360
C11   1    0.699348    0.108048    0.599043    11.00000    0.03899    0.04217 =
         0.04898   -0.00230    0.00397    0.00003
AFIX  43
H11   2    0.635455    0.091644    0.601074    11.00000   -1.20000
AFIX   0
C10   1    0.769103    0.074801    0.565848    11.00000    0.04726    0.03732 =
         0.05456    0.00022    0.00722    0.00452
C12   1    0.720804    0.165423    0.629769    11.00000    0.03783    0.03871 =
         0.04042    0.00133    0.00288    0.00350
C1    1    0.914887    0.278931    0.628412    11.00000    0.03570    0.03830 =
         0.05305    0.00321    0.00401    0.00122
C2    1    0.901360    0.343002    0.634719    11.00000    0.04216    0.03874 =
         0.04737   -0.00197    0.00375    0.00196
C6    1    0.991386    0.252064    0.596974    11.00000    0.03773    0.03755 =
         0.07311    0.00240    0.00694    0.00490
C36   1    0.557166    0.174883    0.662789    11.00000    0.03841    0.04668 =
         0.04633   -0.01045    0.00844    0.00004
C8    1    0.891888    0.155298    0.592732    11.00000    0.03846    0.03563 =
         0.07802    0.00440    0.01169    0.00707
C3    1    0.973289    0.379096    0.605299    11.00000    0.05371    0.03632 =
         0.07046    0.00029    0.01484    0.00114
AFIX  43
H3    2    0.967777    0.421578    0.607244    11.00000   -1.20000
AFIX   0
C5    1    1.061067    0.290362    0.569601    11.00000    0.04283    0.04568 =
         0.07617    0.00053    0.01648    0.00524
AFIX  43
H5    2    1.113988    0.273133    0.548555    11.00000   -1.20000
AFIX   0
PART 1
O3    5    0.784004    0.273035    0.824520    51.00000    0.10711    0.10759 =
         0.04202    0.00368   -0.00873   -0.00930
PART 0
C24   1    0.804106    0.427946    0.669073    11.00000    0.05006    0.04073 =
         0.05750   -0.00746    0.01577    0.00201
C4    1    1.052929    0.353543    0.573171    11.00000    0.05092    0.04577 =
         0.07544    0.00400    0.01827   -0.00029
C14   1    0.738054    0.012936    0.533122    11.00000    0.05658    0.04172 =
         0.06801   -0.00799    0.00840    0.00393
C9    1    0.865423    0.098555    0.562999    11.00000    0.04680    0.03673 =
         0.07648   -0.00068    0.01724    0.00881
AFIX  43
H9    2    0.912699    0.076482    0.541102    11.00000   -1.20000
AFIX   0
C41   1    0.530989    0.139622    0.718192    11.00000    0.05433    0.05923 =
         0.05215   -0.00758    0.01369   -0.01120
C37   1    0.485938    0.183299    0.606407    11.00000    0.04321    0.06245 =
         0.05640   -0.01059    0.00228    0.00484
C29   1    0.722811    0.453838    0.628587    11.00000    0.05624    0.04539 =
         0.07128    0.00395    0.01554    0.00567
C40   1    0.436398    0.111842    0.715216    11.00000    0.06501    0.07963 =
         0.06901   -0.01318    0.02620   -0.02433
AFIX  43
H40   2    0.419494    0.087743    0.751417    11.00000   -1.20000
AFIX   0
C38   1    0.392464    0.155112    0.606598    11.00000    0.04092    0.08995 =
         0.07329   -0.02237   -0.00159   -0.00091
AFIX  43
H38   2    0.345419    0.160670    0.569525    11.00000   -1.20000
AFIX   0
C39   1    0.367956    0.119556    0.659670    11.00000    0.04582    0.09211 =
         0.08974   -0.03026    0.01891   -0.01911
AFIX  43
H39   2    0.305418    0.100681    0.658275    11.00000   -1.20000
AFIX   0
C27   1    0.760539    0.553409    0.676730    11.00000    0.09677    0.04354 =
         0.11629   -0.00957    0.03911    0.01133
AFIX  43
H27   2    0.746608    0.595125    0.678979    11.00000   -1.20000
AFIX   0
C25   1    0.862434    0.466163    0.714371    11.00000    0.06860    0.05223 =
         0.07190   -0.02048    0.01189    0.00012
PART 1
C7    1    0.996501    0.181628    0.586878    21.00000    0.03801    0.03632 =
         0.09679    0.00395    0.01709    0.00682
PART 0
C42   1    0.603471    0.131041    0.780802    11.00000    0.07830    0.08750 =
         0.05748    0.01458    0.00116   -0.02313
AFIX  13
H42   2    0.659319    0.159513    0.776557    11.00000   -1.20000
AFIX   0
C30   1    0.658250    0.414699    0.579832    11.00000    0.06899    0.06542 =
         0.08847    0.01279   -0.01168    0.00176
AFIX  13
H30   2    0.652996    0.374754    0.602046    11.00000   -1.20000
AFIX   0
C28   1    0.703599    0.516596    0.633784    11.00000    0.07136    0.05372 =
         0.09784    0.01074    0.02623    0.01717
AFIX  43
H28   2    0.650028    0.533563    0.606892    11.00000   -1.20000
AFIX   0
C26   1    0.838814    0.528581    0.716796    11.00000    0.09695    0.05422 =
         0.10326   -0.03411    0.02285   -0.00574
AFIX  43
H26   2    0.877506    0.553949    0.746549    11.00000   -1.20000
AFIX   0
C20   1    1.128110    0.396081    0.541326    11.00000    0.07983    0.05395 =
         0.13280    0.00912    0.05650   -0.00378
C45   1    0.510987    0.221285    0.545710    11.00000    0.06213    0.08743 =
         0.06691    0.01122   -0.01189    0.00398
AFIX  13
H45   2    0.580452    0.235460    0.554668    11.00000   -1.20000
AFIX   0
C33   1    0.947248    0.440664    0.762176    11.00000    0.07970    0.07507 =
         0.08333   -0.02937   -0.00608   -0.00426
AFIX  13
H33   2    0.962284    0.399270    0.746539    11.00000   -1.20000
AFIX   0
C51   1    0.487081    0.334653    0.752661    11.00000    0.07085    0.10631 =
         0.15782   -0.05284    0.03868   -0.01670
AFIX  23
H51A  2    0.480509    0.299618    0.782270    11.00000   -1.20000
H51B  2    0.459697    0.323723    0.707107    11.00000   -1.20000
AFIX  66

C57   1    0.229283    0.273403    0.736050    11.00000    0.10366    0.11400 =
         0.10358   -0.01757   -0.01733   -0.01847
AFIX  43
H57   2    0.236038    0.270374    0.689639    11.00000   -1.20000
AFIX  65
C58   1    0.160407    0.314218    0.759728    11.00000    0.08416    0.13407 =
         0.15146    0.02303   -0.01857    0.00410
AFIX  43
H58   2    0.121080    0.338497    0.729159    11.00000   -1.20000
AFIX  65
C59   1    0.150312    0.318744    0.829095    11.00000    0.12079    0.12835 =
         0.18339    0.01662    0.04054    0.04186
AFIX  43
H59   2    0.104229    0.346052    0.844937    11.00000   -1.20000
AFIX  65
C60   1    0.209092    0.282456    0.874785    11.00000    0.14942    0.12400 =
         0.11575    0.00108    0.03472    0.01661
AFIX  43
H60   2    0.202337    0.285484    0.921196    11.00000   -1.20000
AFIX  65
C61   1    0.277968    0.241641    0.851108    11.00000    0.10982    0.08808 =
         0.11583    0.00841   -0.01111    0.00450
AFIX  43
H61   2    0.317295    0.217362    0.881677    11.00000   -1.20000
AFIX  65
C56   1    0.288065    0.237114    0.781741    11.00000    0.08838    0.07795 =
         0.13075   -0.02204   -0.00005   -0.00305
AFIX  43
H56   2    0.334147    0.209806    0.765899    11.00000   -1.20000
AFIX   0

C35   1    1.043995    0.478591    0.763188    11.00000    0.08551    0.11943 =
         0.14077   -0.03504   -0.01011   -0.01559
AFIX 137
H35A  2    1.060891    0.485002    0.717402    11.00000   -1.50000
H35B  2    1.097628    0.456996    0.788443    11.00000   -1.50000
H35C  2    1.034028    0.517516    0.784354    11.00000   -1.50000
AFIX   0
C46   1    0.504586    0.185251    0.480005    11.00000    0.16427    0.10888 =
         0.06682    0.01189    0.02662    0.04055
AFIX 137
H46A  2    0.550340    0.151257    0.484526    11.00000   -1.50000
H46B  2    0.521972    0.211362    0.443634    11.00000   -1.50000
H46C  2    0.437379    0.170247    0.470123    11.00000   -1.50000
AFIX   0
C50   1    0.433328    0.387618    0.777479    11.00000    0.07627    0.10919 =
         0.17345   -0.04609    0.02475    0.00578
AFIX  23
H50A  2    0.395993    0.408652    0.740027    11.00000   -1.20000
H50B  2    0.386886    0.374757    0.809860    11.00000   -1.20000
AFIX   0
PART 1
C19   1    1.041705    0.163310    0.520390    21.00000    0.05858    0.05307 =
         0.11757   -0.01658    0.04416   -0.00094
AFIX 137
H19A  2    1.002047    0.180714    0.482248    21.00000   -1.50000
H19B  2    1.041909    0.119425    0.516301    21.00000   -1.50000
H19C  2    1.109275    0.178398    0.521266    21.00000   -1.50000
AFIX   0
PART 0
C48   1    0.601238    0.412817    0.780976    11.00000    0.09278    0.10128 =
         0.14873   -0.06377    0.05373   -0.02230
AFIX  23
H48A  2    0.657609    0.413908    0.815419    11.00000   -1.20000
H48B  2    0.613556    0.442153    0.745671    11.00000   -1.20000
AFIX   0
C31   1    0.551145    0.437899    0.565030    11.00000    0.08960    0.11866 =
         0.20118    0.01590   -0.05761    0.01437
AFIX 137
H31A  2    0.520587    0.442562    0.607009    11.00000   -1.50000
H31B  2    0.513279    0.408963    0.536479    11.00000   -1.50000
H31C  2    0.552037    0.476799    0.542270    11.00000   -1.50000
AFIX   0
C47   1    0.444873    0.277486    0.536891    11.00000    0.20971    0.08286 =
         0.09656   -0.00169   -0.00045    0.04553
AFIX 137
H47A  2    0.376142    0.265053    0.527672    11.00000   -1.50000
H47B  2    0.464751    0.301571    0.499588    11.00000   -1.50000
H47C  2    0.451740    0.301524    0.577814    11.00000   -1.50000
AFIX   0
PART 1
C15   1    0.827429   -0.023051    0.511246    31.00000    0.07627    0.05216 =
         0.11918   -0.02838    0.02233    0.00663
AFIX 137
H15A  2    0.861747    0.000989    0.479710    31.00000   -1.50000
H15B  2    0.804286   -0.060588    0.489784    31.00000   -1.50000
H15C  2    0.872601   -0.032244    0.550452    31.00000   -1.50000
AFIX   0
PART 0
C49   1    0.511194    0.427736    0.810259    11.00000    0.09412    0.09454 =
         0.14031   -0.03682    0.02553    0.00872
AFIX  23
H49A  2    0.493960    0.470479    0.802046    11.00000   -1.20000
H49B  2    0.518621    0.420682    0.858993    11.00000   -1.20000
AFIX   0
C44   1    0.555542    0.148710    0.845139    11.00000    0.16044    0.19962 =
         0.05463   -0.01421   -0.00247    0.00070
AFIX 137
H44A  2    0.529629    0.189719    0.840622    11.00000   -1.50000
H44B  2    0.604995    0.146717    0.883397    11.00000   -1.50000
H44C  2    0.501731    0.120853    0.852029    11.00000   -1.50000
AFIX   0
PART 1
C18   1    1.061350    0.155530    0.647676    21.00000    0.04576    0.04912 =
         0.12885    0.01530   -0.00443    0.00670
AFIX 137
H18A  2    1.128227    0.171636    0.647977    21.00000   -1.50000
H18B  2    1.063354    0.111623    0.644239    21.00000   -1.50000
H18C  2    1.033231    0.166925    0.689029    21.00000   -1.50000
AFIX   0
PART 0
C34   1    0.914760    0.435275    0.833626    11.00000    0.11948    0.14906 =
         0.08469   -0.00774   -0.01127   -0.00526
AFIX 137
H34A  2    0.893415    0.474701    0.848581    11.00000   -1.50000
H34B  2    0.970136    0.421014    0.863772    11.00000   -1.50000
H34C  2    0.860142    0.406695    0.833804    11.00000   -1.50000
AFIX   0
PART 1
C16   1    0.689438   -0.026953    0.585682    31.00000    0.11140    0.04874 =
         0.11136   -0.01149    0.03792   -0.02001
AFIX 137
H16A  2    0.734364   -0.030281    0.626215    31.00000   -1.50000
H16B  2    0.675913   -0.067089    0.567048    31.00000   -1.50000
H16C  2    0.627723   -0.008362    0.596557    31.00000   -1.50000
AFIX   0
C17   1    0.662727    0.024724    0.472928    31.00000    0.11082    0.06987 =
         0.09739   -0.02697   -0.03174    0.01394
AFIX 137
H17A  2    0.606029    0.046357    0.487807    31.00000   -1.50000
H17B  2    0.640838   -0.013668    0.452921    31.00000   -1.50000
H17C  2    0.693441    0.048976    0.439801    31.00000   -1.50000
AFIX   0
PART 0
C43   1    0.647422    0.067814    0.785522    11.00000    0.19633    0.13978 =
         0.12684    0.00116   -0.06144    0.05898
AFIX 137
H43A  2    0.594974    0.038469    0.790388    11.00000   -1.50000
H43B  2    0.695953    0.065440    0.824275    11.00000   -1.50000
H43C  2    0.679507    0.059011    0.744928    11.00000   -1.50000
AFIX   0
C32   1    0.709807    0.403156    0.516971    11.00000    0.14201    0.21413 =
         0.10019   -0.05937   -0.00417   -0.03720
AFIX 137
H32A  2    0.703566    0.438691    0.488161    11.00000   -1.50000
H32B  2    0.679463    0.368534    0.493153    11.00000   -1.50000
H32C  2    0.779578    0.394811    0.529134    11.00000   -1.50000
AFIX   0
PART 1
C23   1    1.219597    0.363622    0.520633    41.00000    0.08024    0.08346 =
         0.20144    0.02213    0.07832    0.00174
AFIX 137
H23A  2    1.199582    0.331298    0.489284    41.00000   -1.50000
H23B  2    1.256345    0.346559    0.560184    41.00000   -1.50000
H23C  2    1.261419    0.392233    0.499185    41.00000   -1.50000
AFIX   0
C55   1    0.742535    0.291436    0.886873    51.00000    0.15138    0.13719 =
         0.05633    0.00059    0.00840   -0.00016
AFIX  23
H55A  2    0.670190    0.286258    0.882542    51.00000   -1.20000
H55B  2    0.757557    0.334249    0.896533    51.00000   -1.20000
AFIX   0
C21   1    1.155103    0.450949    0.586923    41.00000    0.10675    0.08967 =
         0.16241   -0.01044    0.05524   -0.05049
AFIX 137
H21A  2    1.199049    0.477768    0.564813    41.00000   -1.50000
H21B  2    1.188261    0.437010    0.629255    41.00000   -1.50000
H21C  2    1.095037    0.472701    0.595482    41.00000   -1.50000
AFIX   0
C22   1    1.071372    0.423054    0.474254    41.00000    0.12715    0.09805 =
         0.13098    0.04166    0.05520   -0.00872
AFIX 137
H22A  2    1.009484    0.441569    0.484900    41.00000   -1.50000
H22B  2    1.057378    0.390584    0.441932    41.00000   -1.50000
H22C  2    1.112781    0.453395    0.455179    41.00000   -1.50000
AFIX   0
C53   1    0.854917    0.205034    0.909884    51.00000    0.15157    0.16199 =
         0.08369    0.01520   -0.01485   -0.00010
AFIX  23
H53A  2    0.821483    0.165643    0.904176    51.00000   -1.20000
H53B  2    0.918692    0.199571    0.936620    51.00000   -1.20000
AFIX   0
C52   1    0.869286    0.235144    0.840198    51.00000    0.13211    0.15502 =
         0.08399    0.00593   -0.01486    0.02053
AFIX  23
H52A  2    0.930294    0.259445    0.842962    51.00000   -1.20000
H52B  2    0.873655    0.203998    0.805456    51.00000   -1.20000
AFIX   0
C54   1    0.788923    0.251894    0.942772    51.00000    0.16881    0.16600 =
         0.06671    0.01123   -0.00897   -0.00204
AFIX  23
H54A  2    0.737272    0.231184    0.965778    51.00000   -1.20000
H54B  2    0.829150    0.276507    0.975817    51.00000   -1.20000
AFIX   0
PART 2
C19A  1    1.067968    0.155268    0.558567   -21.00000    0.04146    0.04395 =
         0.12577   -0.01241    0.02045    0.00796
AFIX 137
H19D  2    1.043363    0.167045    0.513260   -21.00000   -1.50000
H19E  2    1.068421    0.111340    0.562076   -21.00000   -1.50000
H19F  2    1.134961    0.170628    0.568424   -21.00000   -1.50000
AFIX   0
C18A  1    1.043334    0.166508    0.682341   -21.00000    0.04321    0.04550 =
         0.11637    0.01624   -0.01709    0.00865
AFIX 137
H18D  2    1.112699    0.178395    0.688173   -21.00000   -1.50000
H18E  2    1.037803    0.123197    0.690015   -21.00000   -1.50000
H18F  2    1.006445    0.188359    0.714306   -21.00000   -1.50000
AFIX   0
C7A   1    1.000013    0.181901    0.609235   -21.00000    0.03676    0.03700 =
         0.10779   -0.00142    0.01257    0.00628
C17A  1    0.623518    0.002521    0.521391   -31.00000    0.08614    0.05957 =
         0.10809   -0.02897    0.00523   -0.01331
AFIX 137
H17D  2    0.595881   -0.001483    0.564496   -31.00000   -1.50000
H17E  2    0.610548   -0.034246    0.495303   -31.00000   -1.50000
H17F  2    0.592966    0.036822    0.497085   -31.00000   -1.50000
AFIX   0
C15A  1    0.779953    0.006353    0.461688   -31.00000    0.09422    0.07178 =
         0.09121   -0.02433    0.00774   -0.00656
AFIX 137
H15D  2    0.741400    0.031652    0.429256   -31.00000   -1.50000
H15E  2    0.775167   -0.035697    0.447299   -31.00000   -1.50000
H15F  2    0.848954    0.019071    0.464758   -31.00000   -1.50000
AFIX   0
C16A  1    0.782559   -0.040233    0.576837   -31.00000    0.10318    0.05249 =
         0.10646   -0.00794    0.00414   -0.00619
AFIX 137
H16D  2    0.854044   -0.035319    0.584216   -31.00000   -1.50000
H16E  2    0.767500   -0.078365    0.553822   -31.00000   -1.50000
H16F  2    0.753996   -0.040301    0.619841   -31.00000   -1.50000
AFIX   0
C23A  1    1.172630    0.363042    0.481036   -41.00000    0.09736    0.09087 =
         0.14456    0.03203    0.06335   -0.01108
AFIX 137
H23D  2    1.120791    0.357032    0.444819   -41.00000   -1.50000
H23E  2    1.199390    0.323983    0.496000   -41.00000   -1.50000
H23F  2    1.225238    0.387680    0.465008   -41.00000   -1.50000
AFIX   0
C21A  1    1.220068    0.401213    0.597416   -41.00000    0.08892    0.09402 =
         0.16797    0.00335    0.04925   -0.03871
AFIX 137
H21D  2    1.267284    0.430731    0.583211   -41.00000   -1.50000
H21E  2    1.252243    0.361965    0.603272   -41.00000   -1.50000
H21F  2    1.196387    0.414053    0.639745   -41.00000   -1.50000
AFIX   0
C22A  1    1.092151    0.458667    0.522226   -41.00000    0.11602    0.08984 =
         0.15836    0.02422    0.05272   -0.01787
AFIX 137
H22D  2    1.136073    0.476717    0.491775   -41.00000   -1.50000
H22E  2    1.091742    0.483483    0.562410   -41.00000   -1.50000
H22F  2    1.025378    0.456286    0.500139   -41.00000   -1.50000
AFIX   0
O3A   5    0.804921    0.258027    0.818646   -51.00000    0.15844    0.18142 =
         0.10558    0.01986   -0.01080   -0.00178
C52A  1    0.890274    0.221666    0.806250   -51.00000    0.17653    0.20659 =
         0.10930    0.02235   -0.02312    0.00940
AFIX  23
H52C  2    0.938210    0.245369    0.782904   -51.00000   -1.20000
H52D  2    0.870429    0.185958    0.778971   -51.00000   -1.20000
AFIX   0
C53A  1    0.935270    0.202564    0.877580   -51.00000    0.18265    0.21587 =
         0.11365    0.02403   -0.02944    0.00786
AFIX  23
H53C  2    1.007754    0.206949    0.881754   -51.00000   -1.20000
H53D  2    0.918273    0.160413    0.887396   -51.00000   -1.20000
AFIX   0
C55A  1    0.787500    0.265297    0.888457   -51.00000    0.17113    0.19798 =
         0.09067    0.02454   -0.02503    0.00138
AFIX  23
H55C  2    0.733910    0.238584    0.900724   -51.00000   -1.20000
H55D  2    0.770482    0.307427    0.898351   -51.00000   -1.20000
AFIX   0
C54A  1    0.886407    0.247356    0.925323   -51.00000    0.18219    0.21293 =
         0.10573    0.01875   -0.03243    0.00376
AFIX  23
H54C  2    0.876112    0.227598    0.968229   -51.00000   -1.20000
H54D  2    0.928560    0.283160    0.934356   -51.00000   -1.20000
AFIX   0
HKLF 4


REM  114jhjh21_a.res in P2(1)/c
REM wR2 = 0.1774, GooF = S = 1.063, Restrained GooF = 1.145 for all data
REM R1 = 0.0576 for 9398 Fo > 4sig(Fo) and 0.0661 for all 11127 data
REM 746 parameters refined using 324 restraints

END

WGHT      0.0958      1.6349

REM Highest difference peak  0.382,  deepest hole -0.344,  1-sigma level  0.041
Q1    1   0.9180  0.2673  0.8203  11.00000  0.05    0.38
Q2    1   0.6720  0.4460  0.4959  11.00000  0.05    0.34
Q3    1   0.5114  0.4415  0.7572  11.00000  0.05    0.31
Q4    1   0.6198  0.3778  0.8208  11.00000  0.05    0.25
Q5    1   1.1280  0.3985  0.4796  11.00000  0.05    0.25
Q6    1   1.2456  0.3779  0.6059  11.00000  0.05    0.24
Q7    1   0.8102  0.2389  0.8876  11.00000  0.05    0.23
Q8    1   0.8192  0.2442  0.8143  11.00000  0.05    0.21
Q9    1   0.2383  0.2779  0.8614  11.00000  0.05    0.21
Q10   1   0.1646  0.3188  0.8080  11.00000  0.05    0.21
Q11   1   1.1993  0.3538  0.4849  11.00000  0.05    0.21
Q12   1   0.2783  0.2463  0.8028  11.00000  0.05    0.20
Q13   1   0.1722  0.2805  0.7574  11.00000  0.05    0.20
Q14   1   0.6611  0.1043  0.7783  11.00000  0.05    0.18
Q15   1   0.1223  0.2800  0.8128  11.00000  0.05    0.18
Q16   1   1.0935  0.4810  0.5815  11.00000  0.05    0.16
Q17   1   0.4661  0.2974  0.7304  11.00000  0.05    0.16
Q18   1   0.7277  0.3933  0.5254  11.00000  0.05    0.16
Q19   1   0.2422  0.2402  0.8388  11.00000  0.05    0.16
Q20   1   0.6013  0.3190  0.7765  11.00000  0.05    0.16
;
_shelx_res_checksum                26412
_shelx_hkl_file
;
   0   0  -2 2182.97    5.70
   0   0  -3    1.06    0.19
   0   0  -4   54.68    1.28
   0   0  -5    1.06    0.26
   0   0   6  214.14    3.91
   0   0  -6  212.68    3.10
   0   0   7    4.44    0.71
   0   0  -7    0.50    0.27
   0   0   8   43.88    2.15
   0   0  -8   42.47    1.66
   0   0  -9   -0.03    0.33
   0   0   9    0.27    0.44
   0   0 -10   41.07    1.85
   0   0  10   36.46    2.19
   0   0  11    8.08    1.51
   0   0  12    1.95    0.72
   0   0  13   -0.26    0.64
   0   0  14   44.51    3.07
   0   0  15   -0.84    0.80
   0   0 -16  222.57    3.49
   0   0 -17   -0.29    0.34
   0   0 -18  111.63    2.49
   0   0 -19    0.01    0.35
   0   0 -20   31.28    1.27
   0   0 -21    0.36    0.31
   0   0 -22   11.18    0.69
   0   0 -23    0.54    0.23
   0   1  -2 4972.27    7.94
   0   1   3   36.72    1.12
   0  -1  -3   36.62    0.92
   0  -1  -4 1689.99    7.17
   0   1  -4 1727.60    7.59
   0  -1  -5    0.35    0.25
   0   1  -5    0.88    0.29
   0  -1  -6   10.50    0.70
   0   1   6    9.52    0.84
   0   1   7    2.35    0.53
   0  -1  -7    2.65    0.43
   0  -1   7    2.77    0.54
   0  -1   8  148.65    3.91
   0   1   8  147.90    3.77
   0  -1  -8  140.51    3.17
   0  -1  -8  146.22    3.00
   0   1   9   18.09    1.46
   0  -1  -9   16.07    1.15
   0  -1   9   18.73    1.55
   0  -1  -9   17.79    1.13
   0  -1 -10   43.13    1.87
   0  -1 -10   39.99    1.90
   0  -1  10   42.97    2.46
   0   1  10   45.45    2.41
   0   1 -10   43.41    1.82
   0  -1 -11    5.22    0.81
   0  -1  11    4.58    0.94
   0   1  11    5.62    1.01
   0  -1  12   58.92    3.22
   0   1  12   58.25    3.09
   0  -1  13    0.26    0.61
   0   1  13    0.35    0.74
   0  -1  14    0.39    0.66
   0   1  14    0.02    0.78
   0   1  15   35.66    2.86
   0  -1  15   37.83    2.99
   0   1 -16    4.35    0.55
   0  -1 -16    4.63    0.56
   0   1 -17    7.44    0.68
   0  -1 -17    7.29    0.70
   0   1 -18   61.88    1.84
   0  -1 -18   62.26    1.89
   0  -1 -19    0.23    0.33
   0   1 -19    0.56    0.31
   0  -1 -20   34.17    1.34
   0   1 -20   31.82    1.26
   0   1 -21    4.16    0.50
   0  -1 -21    4.04    0.50
   0   1 -22   29.37    1.02
   0  -1 -22   30.23    1.09
   0   1 -23    5.20    0.41
   0  -1 -23    5.56    0.46
   0  -2   0 3998.28    7.67
   0  -2   1  536.16    2.52
   0   2   1  537.04    3.11
   0   2   2  802.64    4.52
   0   2  -2  830.09    2.68
   0   2   3  888.86    5.55
   0   2  -3  906.19    3.79
   0   2   4 2425.49   10.43
   0  -2  -4 2425.49    9.04
   0  -2  -5 1294.77    7.22
   0   2   5 1287.08    8.51
   0  -2  -6   24.93    1.10
   0   2   6   23.37    1.29
   0  -2  -7    1.08    0.34
   0   2   7    1.19    0.49
   0  -2  -7    0.97    0.29
   0  -2  -8    8.23    0.75
   0   2   8    8.26    0.95
   0  -2  -8    8.52    0.86
   0  -2  -9   77.94    2.34
   0   2   9   73.12    2.84
   0  -2   9   70.87    2.98
   0  -2  -9   75.50    2.59
   0  -2  10    3.80    0.75
   0  -2 -10    3.84    0.68
   0   2  10    3.99    0.82
   0  -2  11    8.92    1.32
   0  -2 -11    9.87    1.09
   0   2  11    9.95    1.25
   0  -2  12    8.36    1.29
   0   2  12    8.22    1.20
   0  -2 -12    9.17    1.07
   0  -2  13   15.59    1.81
   0   2  13   14.60    1.68
   0   2  14    5.43    1.12
   0  -2  14    5.36    1.14
   0   2  15    6.98    1.32
   0  -2  15    4.94    1.26
   0   2 -16   27.44    1.20
   0  -2 -16   27.19    1.26
   0  -2 -17   40.23    1.53
   0   2 -17   40.49    1.48
   0  -2 -18   30.31    1.35
   0   2 -18   31.76    1.30
   0  -2 -19    0.05    0.37
   0   2 -19    0.32    0.28
   0  -2 -20    0.98    0.40
   0   2 -20    0.68    0.33
   0  -2 -21    1.72    0.38
   0   2 -21    3.20    0.42
   0  -2 -22    3.30    0.45
   0   2 -22    3.45    0.38
   0  -2 -23    1.07    0.27
   0  -2 -24    4.31    0.34
   0  -3   0    0.00    0.12
   0   3   1  223.26    2.36
   0  -3  -1  224.11    2.51
   0  -3   1  229.27    2.04
   0   3  -2  890.56    2.98
   0  -3   2  884.04    4.14
   0   3   3 2543.28    9.76
   0   3  -3 2575.90    5.69
   0   3   4 2137.27   10.06
   0   3  -4 2086.55    6.40
   0  -3  -5  467.69    4.63
   0   3   5  476.21    5.25
   0  -3  -5  476.08    5.24
   0  -3  -6  518.56    5.86
   0   3   6  509.71    5.98
   0  -3  -6  512.39    5.17
   0  -3  -7  232.12    4.21
   0  -3  -7  230.35    3.70
   0   3   7  233.68    4.37
   0  -3  -8   17.24    1.23
   0  -3  -8   18.07    1.12
   0   3   8   14.89    1.20
   0   3   9   24.43    1.67
   0  -3  -9   24.17    1.37
   0  -3  -9   25.39    1.58
   0   3  10  337.72    6.46
   0  -3 -10  343.84    6.07
   0  -3  10  350.96    7.16
   0  -3 -11   44.00    2.32
   0   3  11   43.32    2.52
   0  -3  11   48.22    2.94
   0   3  12   58.63    3.08
   0  -3  12   63.51    3.50
   0  -3 -12   65.38    2.92
   0  -3  13   19.64    2.12
   0   3  13   21.49    2.02
   0  -3  14    4.33    1.12
   0   3  14    3.88    0.96
   0   3  15   17.21    1.96
   0   3 -16    3.39    0.44
   0  -3 -16    3.30    0.49
   0  -3 -17   26.98    1.28
   0   3 -17   28.18    1.20
   0   3 -18   33.41    1.30
   0  -3 -18   30.91    1.36
   0   3 -19    0.29    0.28
   0  -3 -19   -0.48    0.42
   0  -3 -20    0.53    0.34
   0   3 -20   -0.14    0.25
   0  -3 -21    1.83    0.39
   0  -3 -22    5.52    0.53
   0  -3 -23    0.81    0.25
   0  -3 -23    0.20    0.17
   0  -3 -24   -0.18    0.17
   0  -4   0    6.51    0.47
   0  -4   1  373.68    3.11
   0   4   1  368.66    3.45
   0  -4   2   18.48    0.69
   0   4   2   18.16    0.82
   0   4   3 2346.80    9.96
   0   4  -3 2375.27    5.50
   0   4   4   16.43    1.19
   0   4  -4    8.76    0.46
   0   4   5 1081.23    8.09
   0  -4  -5 1085.84    8.38
   0  -4  -6   89.00    2.57
   0   4   6   93.21    2.59
   0  -4  -6   92.66    2.35
   0  -4  -7   24.73    1.30
   0   4   7   24.95    1.49
   0  -4  -7   26.51    1.55
   0  -4  -8   14.24    1.20
   0   4   8   16.00    1.26
   0  -4  -8   15.43    1.08
   0   4   9    1.37    0.53
   0  -4  -9    0.41    0.30
   0  -4  -9    0.89    0.53
   0  -4 -10   11.01    1.20
   0   4  10   10.08    1.18
   0   4  11   52.16    2.72
   0  -4  11   53.16    3.08
   0  -4 -11   55.15    2.67
   0  -4  12   99.56    4.43
   0  -4 -12   90.37    3.57
   0   4  12   89.74    3.82
   0  -4  13  152.51    5.80
   0  -4 -13  150.49    4.75
   0   4  13  160.90    5.37
   0  -4  14    4.22    1.20
   0   4  14    2.85    0.92
   0  -4 -15    8.04    0.74
   0  -4 -16   -0.50    0.41
   0  -4 -17   11.56    0.85
   0  -4 -18   -0.35    0.43
   0  -4 -19    2.16    0.47
   0  -4 -20    0.14    0.33
   0  -4 -21    0.57    0.33
   0  -4 -22    0.84    0.31
   0  -4 -23    0.30    0.23
   0  -4 -23   -0.05    0.18
   0  -4 -24    1.81    0.23
   0  -5   0    0.16    0.23
   0  -5  -1 2144.68    9.67
   0  -5   1 2149.82    8.56
   0  -5   2 3097.22    9.84
   0   5   2 3088.80   11.56
   0   5   3  893.29    6.59
   0   5  -3  911.98    3.74
   0   5   4  475.50    5.16
   0   5  -4  489.63    2.51
   0  -5  -5  159.04    3.40
   0   5   6   38.40    1.71
   0  -5  -6   40.51    1.86
   0  -5  -7 1863.28   13.08
   0  -5  -7 1862.38   11.74
   0  -5  -8    7.22    0.82
   0   5   8    5.41    0.83
   0  -5  -8    4.47    0.77
   0   5   9  254.10    5.31
   0  -5  -9  261.98    4.72
   0  -5  -9  246.28    5.27
   0   5  10    9.87    1.29
   0  -5 -10    8.09    1.19
   0   5  11  225.06    5.67
   0  -5 -11  217.68    5.48
   0  -5  12   51.49    3.31
   0  -5 -12   57.33    2.95
   0   5  12   54.73    2.96
   0   5  13   48.87    2.97
   0  -5 -13   46.95    2.76
   0  -5  13   48.00    3.35
   0  -5  14    0.36    0.63
   0   5  14    1.17    0.65
   0  -5 -15  168.69    3.06
   0  -5 -16    6.65    0.71
   0  -5 -17   25.55    1.25
   0  -5 -18   13.05    0.91
   0  -5 -19   15.63    1.00
   0  -5 -20    0.21    0.32
   0  -5 -21    3.27    0.46
   0  -5 -22   -0.05    0.26
   0  -5 -23    5.49    0.43
   0  -5 -23    5.80    0.40
   0  -6   0   65.17    1.94
   0  -6  -1 1837.24    9.75
   0  -6   1 1783.32    8.76
   0  -6  -2   16.09    1.03
   0  -6   2   16.81    0.84
   0   6   2   17.75    1.01
   0   6   3   79.61    2.13
   0   6  -3   80.32    1.26
   0  -6  -3   79.01    2.27
   0  -6   3   74.73    1.73
   0   6   4    3.90    0.55
   0  -6  -4    2.81    0.50
   0   6  -4    3.76    0.24
   0  -6  -5  478.50    6.27
   0   6   5  487.72    5.79
   0   6   6   -0.19    0.35
   0  -6  -6    0.33    0.48
   0  -6  -7   83.48    2.94
   0  -6  -8  824.45    8.56
   0   6   8  811.17    9.08
   0  -6  -8  805.51    9.50
   0   6   9   41.55    2.21
   0  -6  -9   41.05    1.99
   0  -6  -9   40.82    2.27
   0  -6 -10   15.73    1.50
   0   6  10   15.36    1.45
   0   6  11  141.32    4.56
   0  -6 -11  141.19    4.60
   0   6  12   21.40    1.92
   0  -6 -12   19.53    1.83
   0   6  13  177.21    5.64
   0  -6  13  179.78    6.59
   0  -6 -13  175.42    5.50
   0  -6  14    1.65    0.93
   0   6  14    0.44    0.62
   0  -6 -15   86.91    2.22
   0  -6 -16    0.39    0.33
   0  -6 -17    9.62    0.81
   0  -6 -18   17.26    1.02
   0  -6 -19   16.23    0.97
   0  -6 -20    0.08    0.32
   0  -6 -21    1.78    0.39
   0  -6 -22    0.58    0.28
   0  -6 -22    0.84    0.29
   0  -6 -23    0.33    0.23
   0  -6 -23    0.24    0.19
   0  -7   0    0.38    0.30
   0  -7  -1  374.06    4.78
   0  -7   1  372.29    4.32
   0  -7  -2    7.03    0.76
   0  -7   2    6.89    0.60
   0  -7   3   88.68    2.05
   0   7   3   93.77    2.47
   0   7  -3   91.93    1.52
   0  -7  -3   92.67    2.64
   0  -7  -4  320.16    5.13
   0   7   4  324.51    4.75
   0  -7  -5  237.16    4.64
   0   7   5  242.89    4.28
   0   7   6  192.80    4.05
   0  -7  -6  187.92    4.35
   0   7   7  431.99    6.38
   0  -7  -7  422.58    6.83
   0  -7  -8   29.74    1.92
   0   7   8   33.50    1.90
   0  -7  -8   32.43    1.79
   0  -7  -9  432.42    7.61
   0   7   9  446.99    7.26
   0  -7 -10    6.27    0.99
   0  -7 -11   21.68    1.90
   0  -7 -12    5.53    1.10
   0  -7 -13    0.80    0.63
   0  -7  13    0.21    0.71
   0   7  14   83.76    4.03
   0  -7 -14   87.63    4.15
   0  -7 -14   83.18    2.12
   0  -7 -15    4.86    0.60
   0  -7 -16    6.10    0.68
   0  -7 -17   60.49    1.89
   0  -7 -18    0.30    0.34
   0  -7 -19    2.99    0.51
   0  -7 -20    1.06    0.39
   0  -7 -21    8.42    0.64
   0  -7 -21   10.06    0.65
   0  -7 -22   11.91    0.67
   0  -7 -22   11.20    0.61
   0  -7 -23   12.85    0.59
   0  -7 -23   13.52    0.55
   0  -8   0  135.41    2.96
   0  -8  -1  532.67    6.13
   0  -8   1  523.37    5.61
   0  -8   2   82.12    2.15
   0  -8  -2   82.00    2.52
   0  -8  -3    1.94    0.60
   0  -8   3    1.37    0.34
   0   8   3    1.13    0.42
   0  -8   4    4.50    0.53
   0   8   4    5.48    0.70
   0  -8  -4    4.37    0.71
   0   8   5   72.93    2.46
   0  -8  -5   70.82    2.68
   0   8   6    7.06    0.89
   0  -8  -6    6.72    0.90
   0   8   7   -0.28    0.40
   0  -8  -7    0.00    0.46
   0   8   8    9.04    1.05
   0  -8  -8    8.09    1.15
   0  -8  -9   24.55    1.89
   0   8   9   28.29    1.92
   0  -8 -10   42.74    2.63
   0   8  10   44.49    2.50
   0  -8 -11  318.39    7.37
   0   8  11  319.56    6.97
   0  -8 -12    0.29    0.51
   0   8  12   -0.03    0.51
   0   8  13   44.74    2.89
   0  -8 -13   46.75    3.06
   0  -8 -14    3.44    0.54
   0   8 -14    2.90    0.48
   0  -8 -15   14.49    0.94
   0  -8 -16   21.58    1.16
   0  -8 -17   20.85    1.13
   0  -8 -18    0.12    0.35
   0  -8 -19   12.41    0.84
   0  -8 -20    6.97    0.62
   0  -8 -21    4.05    0.47
   0  -8 -21    4.28    0.46
   0  -8 -22    2.89    0.37
   0  -8 -22    3.13    0.37
   0  -8 -23    1.08    0.22
   0  -8 -23    1.31    0.20
   0  -9   0    0.91    0.42
   0  -9   1  147.03    3.20
   0  -9  -1  150.73    3.52
   0  -9  -2   79.01    2.65
   0  -9   2   71.30    2.18
   0  -9  -3   10.57    1.03
   0  -9   3   10.53    0.82
   0   9   4    7.50    0.87
   0  -9   4    6.58    0.67
   0  -9  -4    5.66    0.81
   0  -9  -5    3.54    0.71
   0   9   5    4.77    0.72
   0   9   6   67.09    2.62
   0  -9  -6   72.05    2.97
   0  -9  -7   93.64    3.54
   0   9   7   91.97    3.18
   0  -9  -8   50.19    2.71
   0   9   8   52.61    2.55
   0  -9  -9  236.57    6.10
   0   9   9  241.75    5.61
   0   9  10    3.05    0.71
   0  -9 -10    1.99    0.85
   0   9  11   45.83    2.71
   0  -9 -11   53.42    3.17
   0   9  12   28.09    2.27
   0  -9 -12   27.52    2.37
   0   9  13    2.44    0.85
   0  -9 -13    1.77    0.89
   0  -9 -14   11.15    0.80
   0   9 -14    9.75    0.79
   0  -9 -15   -0.78    0.44
   0   9 -15    0.46    0.35
   0  -9 -16    5.83    0.63
   0  -9 -17    1.15    0.43
   0  -9 -18    0.53    0.33
   0  -9 -19    0.57    0.33
   0  -9 -20   18.94    0.93
   0  -9 -20   18.57    0.90
   0  -9 -21    7.86    0.58
   0  -9 -21    7.63    0.55
   0  -9 -22    2.85    0.34
   0  -9 -22    2.36    0.30
   0 -10   0  131.19    3.38
   0 -10  -1  175.66    4.02
   0 -10   1  166.88    3.68
   0 -10  -2  158.04    3.94
   0 -10   2  152.75    3.43
   0 -10   3  585.08    6.62
   0 -10  -3  613.01    8.02
   0 -10  -4  201.84    4.78
   0  10   5   16.29    1.33
   0 -10  -5   15.88    1.47
   0  10   6   14.63    1.31
   0 -10  -6   15.87    1.51
   0  10   7   45.53    2.34
   0 -10  -7   43.46    2.53
   0  10   8   44.95    2.43
   0 -10  -8   42.77    2.64
   0  10   9    3.88    0.82
   0 -10  -9    6.08    1.12
   0  10  10   97.34    3.84
   0 -10 -10   93.59    4.17
   0  10  11   60.83    3.21
   0 -10 -11   57.91    3.40
   0  10  12  132.66    4.86
   0 -10 -12  134.05    5.32
   0 -10 -13   -0.27    0.39
   0  10 -13    0.64    0.34
   0 -10 -14    7.01    0.63
   0  10 -14    7.31    0.70
   0 -10 -15    8.42    0.82
   0  10 -15    7.26    0.76
   0 -10 -16   17.32    0.99
   0  10 -16   15.43    0.96
   0 -10 -17    0.54    0.33
   0 -10 -18    7.11    0.66
   0 -10 -18    7.78    0.68
   0 -10 -19   10.22    0.72
   0 -10 -19   11.32    0.75
   0 -10 -20    0.57    0.31
   0 -10 -20   -0.13    0.28
   0 -10 -21   -0.36    0.25
   0 -10 -21    0.09    0.23
   0 -10 -22    4.30    0.36
   0 -10 -22    3.98    0.34
   0 -11   0    0.40    0.43
   0 -11   1  979.86    9.46
   0 -11  -1  989.09   10.09
   0 -11   2   39.57    1.88
   0 -11  -2   38.08    2.06
   0 -11   3  310.11    5.12
   0 -11  -3  310.80    6.07
   0 -11  -4  317.79    6.34
   0 -11  -5   14.71    1.55
   0  11   6  608.85    8.61
   0 -11  -6  617.38    9.51
   0  11   7   17.13    1.53
   0 -11  -7   17.73    1.72
   0  11   8   45.31    2.53
   0 -11  -8   42.05    2.73
   0  11   9   83.31    3.56
   0 -11  -9   84.56    3.94
   0  11  10   59.63    3.12
   0 -11 -10   56.55    3.39
   0 -11 -11   18.29    2.03
   0  11  11   21.35    2.00
   0  11 -12    2.20    0.46
   0 -11 -13    6.69    0.63
   0  11 -13    6.22    0.63
   0 -11 -14    0.08    0.32
   0  11 -14   -0.34    0.35
   0 -11 -15   -0.01    0.32
   0  11 -15    0.51    0.30
   0 -11 -16    1.23    0.35
   0  11 -16    0.57    0.37
   0 -11 -16    1.33    0.45
   0 -11 -17    1.30    0.36
   0  11 -17    0.74    0.30
   0 -11 -17    1.67    0.48
   0 -11 -18   27.10    1.13
   0 -11 -18   30.54    1.22
   0 -11 -19    0.11    0.27
   0 -11 -19    0.02    0.31
   0 -11 -20   20.37    0.86
   0 -11 -20   18.77    0.84
   0 -11 -21   10.36    0.55
   0 -11 -21   10.38    0.57
   0 -11 -22    3.75    0.31
   0 -12   0    8.91    1.04
   0 -12   1  231.53    4.92
   0 -12  -1  226.55    5.10
   0 -12  -2  243.99    5.48
   0 -12   2  244.68    4.95
   0 -12  -3   69.99    3.05
   0 -12  -4  150.78    4.59
   0 -12  -5   92.91    3.76
   0 -12  -6   19.90    1.83
   0 -12  -7   83.38    3.83
   0  12   8   11.32    1.33
   0 -12  -8   10.22    1.43
   0  12   9    8.10    1.26
   0 -12  -9    5.89    1.08
   0 -12 -10   98.66    4.59
   0  12  10   95.66    4.09
   0  12  11   33.44    2.50
   0  12 -11   33.35    1.42
   0 -12 -11   34.69    1.30
   0  12 -12  105.04    2.54
   0 -12 -12  106.84    2.31
   0  12 -13    7.94    0.78
   0 -12 -13    6.78    0.65
   0 -12 -14   50.11    1.57
   0  12 -14   46.77    1.70
   0 -12 -14   49.49    1.63
   0 -12 -15   30.84    1.24
   0  12 -15   28.13    1.31
   0 -12 -15   30.32    1.30
   0 -12 -16   31.54    1.25
   0  12 -16   29.86    1.29
   0 -12 -16   33.08    1.32
   0 -12 -17    0.41    0.34
   0  12 -17    0.95    0.38
   0 -12 -17    1.56    0.48
   0 -12 -18   18.50    0.90
   0 -12 -18   19.39    0.96
   0 -12 -19    4.97    0.48
   0 -12 -19    4.84    0.52
   0 -12 -20    0.87    0.27
   0 -12 -20    0.92    0.29
   0 -12 -21    6.19    0.40
   0 -12 -21    5.60    0.42
   0 -13   0   -0.09    0.40
   0 -13   1    1.59    0.54
   0 -13  -1    2.78    0.62
   0 -13  -2    0.47    0.44
   0 -13  -3   11.93    1.38
   0 -13  -4   92.91    3.81
   0 -13  -5   11.63    1.44
   0 -13  -6  185.92    5.74
   0 -13  -7   47.21    3.01
   0 -13  -8   42.07    2.95
   0 -13  -9    0.60    0.61
   0  13 -10   53.22    1.79
   0 -13 -10   52.84    1.58
   0  13 -11    2.63    0.49
   0 -13 -11    1.53    0.40
   0  13 -12   64.41    2.03
   0 -13 -12   66.01    1.85
   0  13 -13   10.66    0.88
   0 -13 -13   11.82    0.84
   0  13 -14   -0.01    0.34
   0 -13 -14    0.78    0.41
   0  13 -15    3.21    0.49
   0 -13 -15    3.61    0.54
   0 -13 -16    6.92    0.60
   0  13 -16    7.05    0.68
   0 -13 -16    6.42    0.65
   0 -13 -17    0.08    0.25
   0  13 -17   -0.13    0.28
   0 -13 -17    0.13    0.34
   0 -13 -18    2.41    0.36
   0 -13 -18    1.48    0.37
   0 -13 -19    2.72    0.35
   0 -13 -19    2.85    0.40
   0 -13 -20    9.45    0.50
   0 -13 -20    9.52    0.55
   0 -13 -21   -0.03    0.16
   0 -14   0   23.95    1.83
   0 -14  -1   28.68    2.06
   0 -14  -2   43.81    2.61
   0 -14  -3   54.86    2.98
   0 -14  -4  116.55    4.46
   0 -14  -5   -0.28    0.58
   0 -14  -6    2.93    0.98
   0 -14  -7    1.51    0.82
   0 -14  -8   38.81    2.94
   0  14  -9    1.35    0.39
   0 -14  -9    1.14    0.32
   0  14 -10    7.31    0.70
   0 -14 -10    6.97    0.64
   0  14 -11   11.74    0.97
   0 -14 -11   11.70    0.86
   0  14 -12    4.23    0.59
   0 -14 -12    5.35    0.62
   0  14 -13   11.49    0.90
   0 -14 -13   14.09    0.91
   0  14 -14   24.81    1.26
   0 -14 -14   27.36    1.22
   0  14 -15    3.74    0.53
   0 -14 -15    2.52    0.49
   0  14 -16    0.17    0.28
   0 -14 -16   -0.14    0.35
   0  14 -17    2.21    0.36
   0 -14 -17    3.32    0.48
   0  14 -18    3.28    0.37
   0 -14 -18    3.56    0.45
   0 -14 -19    0.30    0.24
   0 -14 -20    9.66    0.53
   0 -15  -1  119.19    4.33
   0 -15  -2    2.62    0.81
   0 -15  -3   52.70    3.04
   0 -15  -4    1.17    0.67
   0 -15  -5    2.25    0.96
   0 -15  -6  294.30    7.81
   0 -15  -7   20.73    2.17
   0  15  -8    5.28    0.64
   0 -15  -8    6.11    0.63
   0  15  -9    0.27    0.36
   0 -15  -9    0.79    0.34
   0  15 -10    0.00    0.39
   0 -15 -10    0.62    0.38
   0  15 -11   24.99    1.31
   0 -15 -11   25.22    1.16
   0  15 -12   33.50    1.50
   0 -15 -12   36.67    1.41
   0  15 -13    3.95    0.59
   0 -15 -13    4.04    0.55
   0  15 -14    3.25    0.49
   0 -15 -14    4.34    0.57
   0  15 -15    2.42    0.49
   0 -15 -15    2.17    0.42
   0  15 -16    7.43    0.63
   0 -15 -16    8.28    0.63
   0  15 -17   -0.06    0.25
   0 -15 -17    0.29    0.28
   0  15 -18    0.72    0.24
   0 -15 -18    0.53    0.27
   0 -15 -19    7.20    0.49
   0 -15 -20    0.39    0.18
   0 -16  -2    4.33    1.03
   0 -16  -3    6.58    1.21
   0 -16  -4   43.69    2.94
   0 -16  -5   12.33    1.67
   0  16  -6   81.49    2.25
   0 -16  -6   75.23    1.89
   0  16  -7    9.01    0.82
   0 -16  -7    7.44    0.66
   0  16  -8    0.91    0.40
   0 -16  -8    1.16    0.33
   0  16  -9   74.94    2.24
   0 -16  -9   76.43    1.98
   0  16 -10    0.53    0.42
   0 -16 -10    0.66    0.41
   0  16 -11    0.52    0.42
   0 -16 -11    0.99    0.38
   0  16 -12   53.39    1.86
   0 -16 -12   56.83    1.72
   0  16 -13    0.32    0.37
   0 -16 -13    0.39    0.33
   0  16 -14   34.01    1.43
   0 -16 -14   36.02    1.37
   0  16 -15   12.58    0.84
   0 -16 -15   13.49    0.83
   0  16 -16    0.25    0.26
   0 -16 -16    0.76    0.32
   0  16 -17    5.67    0.48
   0 -16 -17    6.12    0.52
   0  16 -18    2.04    0.26
   0 -16 -18    1.85    0.31
   0 -16 -19    1.12    0.25
   0  17   0    0.51    0.41
   0  17  -1   23.77    1.23
   0  17   1   25.08    1.26
   0  17  -2   14.77    1.00
   0  17   2   15.11    0.99
   0  17  -3   93.81    2.38
   0  17   3   96.52    2.42
   0  17   4   13.58    0.93
   0  17  -4   12.66    0.92
   0 -17  -4   12.25    0.81
   0  17  -5   61.84    1.97
   0  17   5   66.26    1.98
   0  17  -5   65.35    2.04
   0 -17  -5   64.30    1.77
   0  17  -6   10.80    0.87
   0  17   6   11.71    0.85
   0 -17  -6   11.16    0.77
   0  17  -7   43.91    1.72
   0 -17  -7   45.92    1.54
   0  17  -8    7.52    0.78
   0 -17  -8    7.07    0.63
   0  17  -9   11.45    0.97
   0 -17  -9    9.97    0.77
   0  17 -10  114.41    2.77
   0 -17 -10  111.02    2.39
   0  17 -11   15.19    1.05
   0 -17 -11   13.73    0.88
   0  17 -12   10.29    0.87
   0 -17 -12   11.57    0.81
   0  17 -13    7.23    0.73
   0 -17 -13    7.26    0.66
   0  17 -14    7.87    0.72
   0 -17 -14    7.96    0.68
   0  17 -15    5.74    0.56
   0 -17 -15    6.80    0.59
   0  17 -16    4.46    0.47
   0 -17 -16    4.40    0.46
   0  17 -17    6.84    0.49
   0 -17 -17    7.90    0.54
   0 -17 -18    1.96    0.28
   0  18   0    1.95    0.48
   0  18  -1  116.23    2.73
   0  18   1  119.20    2.75
   0  18  -2    3.56    0.58
   0  18   2    4.32    0.62
   0  18  -3    5.96    0.68
   0  18   3    6.58    0.69
   0 -18  -3    6.48    0.60
   0  18  -4    2.52    0.57
   0  18   4    2.50    0.50
   0 -18  -4    2.46    0.52
   0  18  -5   11.42    0.89
   0  18   5   10.12    0.83
   0 -18  -5   11.40    0.82
   0  18  -6   -0.55    0.43
   0  18   6   -0.37    0.36
   0 -18  -6   -0.42    0.36
   0  18   7    4.65    0.60
   0  18  -7    5.56    0.69
   0 -18  -7    5.56    0.63
   0  18  -8   14.25    1.02
   0 -18  -8   14.33    0.90
   0  18  -9    4.34    0.66
   0 -18  -9    5.22    0.60
   0  18 -10    3.10    0.57
   0 -18 -10    4.60    0.56
   0  18 -11   12.12    0.95
   0 -18 -11   14.88    0.90
   0  18 -12    8.92    0.84
   0 -18 -12   10.46    0.78
   0  18 -13   86.17    2.19
   0 -18 -13   88.04    1.98
   0  18 -14   10.96    0.78
   0 -18 -14   12.26    0.76
   0  18 -15   18.29    0.90
   0 -18 -15   20.67    0.89
   0  18 -16    5.72    0.48
   0 -18 -16    6.40    0.49
   0  18 -17    0.17    0.19
   0 -18 -17    0.37    0.22
   0 -18 -18    0.45    0.18
   0  19   0    0.35    0.36
   0  19   1   16.16    1.08
   0  19  -1   17.21    1.13
   0  19   2    9.20    0.84
   0  19  -2    8.50    0.83
   0  19  -3    4.64    0.62
   0  19   3    4.70    0.61
   0  19  -4   14.72    1.01
   0  19   4   15.66    1.03
   0 -19  -4   16.53    0.94
   0  19   5    9.57    0.81
   0  19  -5    8.47    0.78
   0 -19  -5    9.10    0.72
   0  19   6    1.52    0.41
   0  19  -6    2.37    0.50
   0 -19  -6    2.53    0.46
   0  19  -7    2.81    0.54
   0  19   7    4.22    0.56
   0 -19  -7    3.75    0.54
   0  19  -8   15.11    1.08
   0 -19  -8   14.84    0.88
   0  19  -9    4.18    0.63
   0 -19  -9    4.42    0.54
   0  19 -10    3.09    0.52
   0 -19 -10    2.63    0.47
   0  19 -11    9.70    0.80
   0 -19 -11   14.09    0.84
   0  19 -12    5.34    0.62
   0 -19 -12    8.07    0.65
   0  19 -13    0.38    0.35
   0 -19 -13    0.57    0.33
   0  19 -14    1.66    0.37
   0 -19 -14    2.11    0.38
   0  19 -15   12.89    0.71
   0 -19 -15   14.26    0.70
   0  19 -16    1.18    0.24
   0 -19 -16    1.65    0.27
   0 -19 -17    0.76    0.19
   0  20   0    2.54    0.50
   0  20  -1   21.18    1.23
   0  20   1   21.10    1.23
   0  20   2    2.06    0.50
   0  20  -2    2.53    0.54
   0  20  -3   30.93    1.43
   0  20   3   31.33    1.46
   0  20  -4    1.05    0.42
   0  20   4    0.37    0.35
   0 -20  -4    0.97    0.34
   0  20   5    0.81    0.34
   0  20  -5    2.04    0.49
   0 -20  -5    1.84    0.39
   0  20  -6    6.27    0.73
   0  20   6    6.59    0.67
   0 -20  -6    7.12    0.64
   0  20   7    9.90    0.77
   0  20  -7   10.09    0.86
   0 -20  -7   10.45    0.76
   0  20  -8    1.64    0.48
   0 -20  -8    2.39    0.44
   0  20  -9    0.82    0.42
   0 -20  -9    0.51    0.31
   0  20 -10    0.51    0.38
   0 -20 -10    0.25    0.27
   0  20 -11    5.76    0.64
   0 -20 -11    6.12    0.56
   0  20 -12    0.05    0.31
   0 -20 -12    0.29    0.25
   0  20 -13   35.62    1.27
   0 -20 -13   37.22    1.13
   0  20 -14    2.26    0.38
   0 -20 -14    1.73    0.30
   0  20 -15    3.89    0.38
   0 -20 -15    3.94    0.36
   0 -20 -16   -0.01    0.15
   0  21   0   -0.25    0.41
   0  21   1    0.80    0.40
   0  21  -2   18.22    1.08
   0  21   2   17.87    1.11
   0  21  -3   12.79    0.94
   0  21   3   11.76    0.90
   0  21  -4    0.10    0.41
   0  21   4   -0.39    0.39
   0  21   5    0.24    0.36
   0  21  -5   -0.48    0.44
   0 -21  -5   -0.28    0.33
   0  21  -6   25.30    1.30
   0  21   6   23.82    1.16
   0 -21  -6   24.83    1.07
   0  21  -7    6.55    0.72
   0 -21  -7    7.23    0.64
   0  21  -8    6.23    0.69
   0 -21  -8    5.84    0.55
   0  21  -9   14.47    0.95
   0 -21  -9   13.93    0.78
   0  21 -10    0.94    0.39
   0 -21 -10   -0.03    0.27
   0  21 -11    8.64    0.69
   0 -21 -11    7.59    0.55
   0  21 -12    1.01    0.37
   0 -21 -12    0.69    0.26
   0  21 -13    0.29    0.27
   0 -21 -13    0.34    0.25
   0  21 -14    0.94    0.24
   0 -21 -14    0.62    0.20
   0  22   0   74.07    2.02
   0  22  -1   43.64    1.58
   0  22  -2    5.60    0.65
   0  22  -3    4.46    0.62
   0  22  -4   -0.35    0.39
   0  22  -5    2.82    0.51
   0  22  -6    0.13    0.37
   0  22  -7    0.44    0.39
   0 -22  -7   -0.05    0.25
   0  22  -8    1.03    0.38
   0 -22  -8    2.02    0.35
   0  22  -9    1.27    0.40
   0 -22  -9    1.58    0.33
   0  22 -10    5.56    0.57
   0 -22 -10    5.80    0.47
   0  22 -11    4.31    0.47
   0 -22 -11    4.73    0.41
   0  22 -12    0.29    0.22
   0 -22 -12    0.57    0.21
   0  22 -13    0.09    0.20
   0 -22 -13    0.41    0.18
   0  23   0    0.35    0.33
   0  23  -1   12.95    0.86
   0  23   1   12.77    0.84
   0  23  -2   14.06    0.88
   0  23   2   15.20    0.87
   0  23  -3    0.90    0.39
   0  23   3    1.04    0.34
   0  23  -4   39.95    1.45
   0  23  -5    0.24    0.32
   0  23  -6    1.70    0.41
   0  23  -7    1.20    0.36
   0  23  -8    3.59    0.48
   0  23  -9    2.60    0.40
   0  23 -10    0.72    0.32
   0  23 -11    0.14    0.21
   0  23 -12    0.76    0.22
   0  24   0    0.69    0.29
   0  24   1    1.25    0.34
   0  24  -1    0.76    0.28
   0  24  -2   16.63    0.89
   0  24   2   16.63    0.83
   0  24  -3   -0.04    0.28
   0  24  -4   -0.19    0.33
   0  24  -5    1.55    0.39
   0  24  -6    0.14    0.27
   0  24  -7    0.53    0.28
   0  24  -8    2.64    0.39
   0  24  -9    0.83    0.24
   0  24 -10    2.18    0.30
   0  24 -11    6.71    0.42
   0  25   0    0.12    0.22
   0  25  -1   -0.43    0.27
   0  25   1   -0.13    0.24
   0  25  -2    0.67    0.26
   0  25  -3   -0.05    0.28
   0  25  -4    5.32    0.49
   0  25  -5    0.45    0.28
   0  25  -6   13.80    0.70
   0  25  -7    6.26    0.48
   0  25  -8    0.47    0.22
   0  25  -9   16.19    0.63
   0  26   0   10.40    0.53
   0  26  -1    0.16    0.18
   0  26  -2    2.93    0.33
   0  26  -3    0.09    0.20
   0  26  -4    7.42    0.47
   0  26  -5    2.36    0.29
   0  26  -6    1.18    0.23
   1   0 -23   -0.44    0.24
   1   0 -22   63.10    1.52
   1   0 -21   -0.05    0.29
   1   0 -20   41.61    1.46
   1   0 -19   -0.41    0.35
   1   0 -18    0.57    0.37
   1   0 -17   -0.30    0.37
   1   0 -16    0.94    0.40
  -1   0  15   -0.61    0.59
  -1   0  14    2.39    0.83
  -1   0  13    0.63    0.53
  -1   0  12  414.99    8.33
  -1   0  11    0.52    0.60
  -1   0  10  305.35    6.34
  -1   0   9    0.09    0.39
  -1   0   8    5.14    0.78
  -1   0   7    0.04    0.33
   1   0  -5   -0.13    0.30
   1   0  -4  293.32    3.56
   1   0  -3   -0.12    0.20
  -1   0   2 1201.15    5.38
  -1   0  -1    0.37    0.09
  -1   0  -2 9999.00   11.65
  -1   0  -3   -0.03    0.11
  -1   0  -3   -0.24    0.24
  -1   0  -4 5365.54   15.60
  -1   0  -4 5471.73   11.74
  -1   0  -5    2.70    0.44
  -1   0  -5    0.30    0.20
  -1   0  -6  185.00    2.74
  -1   0  -6  184.29    3.37
   1   0   6  183.80    3.61
  -1   0  -7    0.90    0.39
   1   0   7    0.38    0.46
  -1   0  -7    0.21    0.25
  -1   0  -8   30.54    1.60
  -1   0  -8   31.63    1.35
   1   0   8   31.11    1.78
  -1   0  -9   -0.46    0.41
   1   0   9   -0.58    0.45
  -1   0  -9    0.39    0.30
  -1   0 -10  197.48    4.51
   1   0  10  201.32    5.13
   1   0  11   -0.10    0.48
   1   0  12    1.60    0.66
   1   0  13   -0.07    0.56
   1   0  14   -0.37    0.65
   1   0  15   -0.41    0.73
  -1   0 -16  264.63    3.76
  -1   0 -17   -0.11    0.34
  -1   0 -18   50.92    1.67
  -1   0 -19    0.39    0.35
  -1   0 -20   13.16    0.86
  -1   0 -21    0.28    0.34
  -1   0 -22   21.79    0.90
  -1   0 -23    0.02    0.21
   1  -1 -24    8.95    0.45
   1  -1 -23    2.42    0.35
   1   1 -23    2.35    0.31
   1   1 -22    0.73    0.31
   1  -1 -22    1.09    0.33
   1   1 -21    1.32    0.36
   1  -1 -21    0.78    0.34
   1  -1 -20   27.41    1.21
   1   1 -20   27.05    1.17
   1   1 -19   -0.24    0.37
   1  -1 -19    0.88    0.39
   1   1 -18  125.94    2.63
   1  -1 -18  125.25    2.68
   1  -1 -17    0.38    0.42
   1   1 -17   -0.63    0.40
   1  -1 -16    1.09    0.42
   1   1 -16    1.39    0.42
  -1  -1  15   18.01    2.07
  -1   1  15   14.77    1.93
  -1   1  14   54.88    3.39
  -1  -1  14   53.69    3.41
  -1   1  13   16.23    1.74
  -1  -1  13   19.53    1.97
  -1   1  12   45.45    2.77
  -1  -1  12   45.63    2.85
   1  -1 -12   47.32    2.43
  -1   1  11    2.94    0.77
  -1  -1  11    1.49    0.67
  -1  -1  10   63.17    2.93
  -1   1  10   61.25    2.82
  -1  -1   9    1.71    0.59
  -1   1   9    1.81    0.61
  -1   1   8  128.40    3.53
  -1  -1   8  125.63    3.58
   1  -1  -7  311.49    3.32
  -1   1   7  304.47    5.02
  -1  -1   7  305.96    5.23
   1   1  -6    3.36    0.50
   1  -1  -6    3.33    0.34
   1  -1  -5 1326.96    5.33
   1   1  -5 1307.92    7.87
   1  -1  -4  465.52    2.64
   1  -1  -4  457.70    4.71
   1   1  -4  460.94    4.22
   1  -1  -3  517.46    2.09
   1   1  -3  507.68    3.93
   1   1  -2   27.99    0.83
  -1   1   1   84.16    1.20
  -1   1   0 3697.92    7.50
   1  -1   0 3679.50    7.27
   1   1   1 1466.68    3.53
  -1  -1  -1 1470.13    5.05
  -1  -1  -2 1373.91    5.39
   1   1   2 1350.36    5.26
   1   1   3 1119.98    5.92
  -1  -1  -3 1129.83    6.41
  -1  -1  -3 1130.08    5.47
  -1   1  -3 1135.56    3.54
  -1  -1  -4 1728.92    8.79
  -1   1  -4 1711.85    5.57
  -1   1  -4 1719.72    8.84
  -1  -1  -4 1724.39    7.56
   1   1   4 1737.67    8.64
  -1   1  -5  421.46    4.78
   1   1   5  407.57    4.77
  -1  -1  -5  418.42    4.70
  -1  -1  -5  407.19    4.01
  -1   1  -5  409.95    3.24
  -1  -1  -6  417.78    5.12
  -1   1  -6  423.89    3.73
  -1   1  -6  431.97    5.22
   1   1   6  429.69    5.41
   1   1   7   49.84    2.02
  -1  -1  -7   48.58    1.90
  -1  -1  -7   49.99    1.66
  -1   1  -7   50.19    1.43
  -1   1  -7   49.18    1.92
  -1   1  -8   20.83    1.35
  -1   1  -8   21.19    1.02
   1  -1   8   21.79    1.53
  -1  -1  -8   21.89    1.20
  -1  -1  -8   20.78    1.31
   1   1   8   21.10    1.43
  -1  -1  -9  177.62    4.01
  -1  -1  -9  187.23    3.68
   1  -1   9  183.77    4.69
   1   1   9  178.52    4.42
   1   1  10   25.34    1.82
  -1  -1 -10   27.29    1.52
  -1  -1 -10   27.05    1.66
   1  -1  10   24.47    1.88
   1  -1  11   17.26    1.70
  -1  -1 -11   17.49    1.41
   1   1  11   18.10    1.64
   1  -1  12    2.94    0.83
   1   1  12    4.85    1.03
   1  -1  13   19.57    2.00
   1   1  13   18.08    1.82
   1   1  14   30.86    2.52
   1  -1  14   33.10    2.69
   1  -1  15    1.04    0.76
   1   1  15    0.16    0.62
  -1   1 -16  133.68    2.65
  -1  -1 -16  131.00    2.69
  -1  -1 -17    5.10    0.62
  -1   1 -17    5.23    0.61
  -1  -1 -18   10.11    0.81
  -1   1 -18    9.40    0.77
  -1  -1 -19   11.10    0.83
  -1   1 -19   11.79    0.83
  -1   1 -20    1.82    0.43
  -1  -1 -20    1.19    0.38
  -1   1 -21    3.28    0.45
  -1  -1 -21    2.89    0.47
  -1   1 -22    5.90    0.51
  -1  -1 -22    6.72    0.54
  -1  -1 -23    0.26    0.20
  -1   1 -23    0.37    0.20
   1  -2 -24    3.42    0.30
   1  -2 -23    1.91    0.31
   1   2 -22   25.17    0.91
   1  -2 -22   23.04    0.97
   1   2 -21    5.03    0.51
   1  -2 -21    4.51    0.53
   1  -2 -20   25.44    1.18
   1   2 -20   24.84    1.09
   1   2 -19   37.18    1.38
   1  -2 -19   34.87    1.41
   1   2 -18    8.35    0.71
   1  -2 -18    7.78    0.72
   1  -2 -17  170.26    3.16
   1   2 -17  165.87    2.97
   1   2 -16   -0.63    0.37
   1  -2 -16    0.25    0.33
  -1   2  15    5.09    1.12
  -1  -2  15    6.49    1.31
  -1   2  14    3.07    0.94
  -1  -2  14    2.44    0.85
  -1   2  13    2.79    0.67
  -1  -2  13    3.09    0.92
  -1  -2  12  209.26    6.11
   1  -2 -12  208.67    5.22
  -1   2  12  208.50    5.82
   1  -2 -11   43.49    2.29
  -1   2  11   40.84    2.46
  -1  -2  11   42.65    2.64
  -1   2  10   46.21    2.43
  -1  -2  10   48.26    2.62
  -1   2   9   71.94    2.83
  -1  -2   9   71.23    2.96
  -1   2   8    8.62    0.95
   1  -2  -8   11.65    0.73
  -1   2   7   16.12    1.18
   1  -2  -7   17.65    0.82
  -1   2   6    3.36    0.53
   1  -2  -6    3.90    0.37
   1   2  -6    3.70    0.45
   1  -2  -5  210.37    2.28
   1   2  -5  208.08    3.02
   1   2  -4   20.85    0.86
   1   2  -3  625.32    4.26
   1   2  -2  439.49    3.20
  -1  -2   1  308.40    2.79
   1  -2  -1  311.62    2.85
   1  -2   0   36.47    0.79
   1   2   1 1381.83    4.14
   1  -2   1 1406.12    3.62
  -1  -2  -2    1.75    0.27
   1   2   2    1.50    0.22
   1   2   3  873.89    5.22
  -1  -2  -3  878.42    5.47
  -1  -2  -4 6554.43   17.65
   1   2   4 6509.33   16.44
  -1   2  -5 3498.11   14.39
  -1   2  -5 3510.95    7.94
  -1  -2  -5 3483.05   12.95
  -1  -2  -5 3498.89   13.86
  -1  -2  -6  102.45    2.38
  -1  -2  -6  104.90    2.61
   1   2   6  105.35    2.64
  -1   2  -6  104.61    1.63
  -1  -2  -7   13.86    1.06
  -1  -2  -7   15.18    1.01
  -1   2  -7   14.83    0.70
   1   2   7   12.76    1.04
  -1  -2  -8   28.18    1.44
  -1   2  -8   29.95    1.10
  -1  -2  -8   30.69    1.62
   1   2   8   28.22    1.63
   1   2   9   76.58    2.86
  -1  -2  -9   77.36    2.68
  -1  -2  -9   76.92    2.52
   1  -2  10  448.68    8.02
  -1  -2 -10  453.66    6.46
  -1  -2 -10  460.13    6.84
   1   2  10  448.04    7.42
   1   2  11    0.44    0.52
   1  -2  11    1.61    0.70
  -1  -2 -11    1.23    0.51
   1  -2  12   44.91    2.88
   1   2  12   44.29    2.66
   1   2  13   42.79    2.76
   1  -2  13   41.53    2.94
   1  -2  14   14.41    1.87
   1   2  14   16.42    1.85
   1  -2  15    3.11    1.06
   1   2  15    2.28    0.75
  -1  -2 -15    2.96    0.48
  -1   2 -16   75.23    1.97
  -1  -2 -16   79.06    2.11
  -1  -2 -17   20.11    1.10
  -1   2 -17   19.00    1.02
  -1  -2 -18  119.85    2.59
  -1   2 -18  115.41    2.43
  -1  -2 -19    0.52    0.39
  -1   2 -19    0.23    0.30
  -1   2 -20    5.12    0.58
  -1  -2 -20    5.23    0.59
  -1  -2 -21   11.78    0.77
  -1   2 -21   12.19    0.73
  -1  -2 -22    2.83    0.40
  -1   2 -22    3.25    0.37
  -1  -2 -23    6.14    0.47
   1  -3 -24    2.34    0.27
   1  -3 -23    0.06    0.22
   1  -3 -22    0.76    0.30
   1  -3 -21    5.98    0.59
   1   3 -20    0.46    0.31
   1  -3 -20    0.58    0.36
   1  -3 -19   -0.06    0.40
   1   3 -19   -0.06    0.29
   1   3 -18   26.96    1.18
   1  -3 -18   26.71    1.29
   1   3 -17   42.74    1.49
   1  -3 -17   45.02    1.67
   1   3 -16    3.59    0.51
   1  -3 -16    3.78    0.58
  -1   3  15   38.40    2.92
  -1   3  14   33.34    2.66
  -1  -3  14   36.64    2.93
  -1  -3  13    0.95    0.64
   1  -3 -13    0.99    0.53
  -1   3  13    1.69    0.73
  -1   3  12   45.51    2.75
  -1  -3  12   43.12    2.86
   1  -3 -12   41.32    2.44
  -1   3  11   97.47    3.77
  -1  -3  11   99.48    4.07
   1  -3 -11   95.25    3.48
   1  -3 -10   86.53    3.16
  -1   3  10   83.65    3.30
  -1  -3  10   85.11    3.55
  -1  -3   9   88.80    3.38
  -1   3   9   87.37    3.13
   1  -3  -8  113.04    2.30
  -1   3   8  108.95    3.25
  -1   3   7    5.51    0.74
   1  -3  -7    4.85    0.48
  -1   3   6    1.39    0.43
   1  -3  -6    1.41    0.27
   1   3  -6    1.02    0.33
   1   3  -5  532.25    4.73
   1   3  -4   45.32    1.22
   1   3  -3    1.37    0.23
  -1  -3   2  223.89    2.74
   1   3  -2  226.19    2.40
  -1  -3   1 1245.65    6.15
   1  -3   1    2.84    0.22
   1   3   1    2.59    0.25
   1   3   2  111.40    1.66
   1  -3   2  106.16    0.86
   1   3   3  386.64    3.59
  -1  -3  -3  383.44    4.00
   1   3   4  309.86    3.67
  -1  -3  -4  295.52    3.81
  -1  -3  -5    9.51    0.78
   1   3   5   10.15    0.79
  -1  -3  -5    9.65    0.79
  -1   3  -5    9.97    0.33
  -1  -3  -6 1199.67    8.70
   1   3   6 1181.01    8.81
  -1   3  -6 1214.79    4.51
  -1  -3  -6 1195.43    8.99
  -1  -3  -7   73.57    2.41
   1   3   7   70.26    2.36
  -1  -3  -7   70.05    2.26
  -1  -3  -8   33.90    1.73
   1   3   8   32.58    1.77
  -1  -3  -9   49.27    2.14
   1   3   9   49.83    2.33
  -1  -3  -9   52.80    2.28
  -1  -3 -10   14.32    1.25
  -1  -3 -10   15.31    1.27
   1   3  10   16.14    1.46
   1   3  11   11.29    1.32
   1  -3  11   12.21    1.49
  -1  -3 -11   13.79    1.26
   1   3  12   15.35    1.60
   1  -3  12   15.92    1.82
   1   3  13    0.31    0.59
   1  -3  13    0.54    0.62
   1   3  14    4.41    1.07
   1  -3  14    2.86    0.92
   1   3  15    1.08    0.68
  -1  -3 -15    2.25    0.42
  -1  -3 -16   39.86    1.51
  -1   3 -16   38.61    1.38
  -1  -3 -17    0.45    0.38
  -1   3 -17    0.11    0.31
  -1   3 -18    1.70    0.44
  -1  -3 -18    1.11    0.39
  -1   3 -19    0.30    0.28
  -1  -3 -19    0.14    0.34
  -1  -3 -20    0.70    0.38
  -1   3 -20    0.53    0.26
  -1   3 -21    1.15    0.30
  -1  -3 -21    1.04    0.37
  -1  -3 -22    0.47    0.26
  -1  -3 -22    0.42    0.20
  -1  -3 -23    1.55    0.29
   1  -4 -24    0.34    0.18
   1  -4 -23    0.87    0.27
   1  -4 -22    4.04    0.46
   1  -4 -21    1.31    0.35
   1  -4 -20    6.97    0.68
   1  -4 -19   29.68    1.32
   1  -4 -18   67.23    2.00
   1  -4 -17   33.21    1.44
   1  -4 -16   76.38    2.13
   1  -4 -15   -0.24    0.29
  -1   4  14    8.48    1.43
  -1  -4  14    7.96    1.51
  -1   4  13   46.79    2.95
  -1  -4  13   42.78    3.10
   1  -4 -13   40.38    2.58
   1  -4 -12  241.93    6.01
  -1  -4  12  245.88    6.88
  -1   4  12  251.14    6.40
  -1  -4  11  161.44    5.33
   1  -4 -11  148.88    4.51
  -1   4  11  160.04    4.82
   1  -4 -10  277.74    5.85
  -1  -4  10  283.33    6.58
  -1   4  10  286.48    6.06
  -1   4   9    1.23    0.60
   1  -4  -9    1.47    0.53
  -1   4   8  263.80    5.14
   1  -4  -8  252.99    5.03
  -1   4   7  183.89    4.00
   1  -4  -7  179.73    2.96
   1   4  -7  180.34    3.08
  -1   4   6  221.43    4.09
   1   4  -6  214.76    3.11
  -1   4   5    1.93    0.46
   1   4  -5    1.90    0.30
   1   4  -4 1759.40    7.63
   1   4  -3  289.74    2.95
  -1  -4   2 5703.81   14.78
  -1  -4   1    3.09    0.38
   1  -4  -1    3.72    0.44
  -1  -4   0 1331.21    6.95
   1  -4   0 1332.86    6.22
   1  -4   1   10.53    0.48
   1  -4   2 2358.16    5.90
   1   4   2 2340.38    8.42
   1   4   3  878.86    5.72
  -1  -4  -4  359.17    4.51
   1   4   4  355.43    4.09
   1   4   5  546.29    5.55
  -1  -4  -5  541.87    5.89
   1   4   6   24.49    1.33
  -1  -4  -6   20.87    1.26
  -1  -4  -6   23.67    1.35
  -1  -4  -7  919.37    8.67
   1   4   7  916.73    8.56
  -1  -4  -7  902.16    8.55
  -1  -4  -8   31.13    1.72
  -1  -4  -8   30.19    1.65
   1   4   8   31.95    1.74
   1   4   9   72.46    2.82
  -1  -4  -9   66.26    2.59
  -1  -4  -9   69.55    2.65
  -1  -4 -10  536.45    7.74
   1   4  10  530.08    8.06
  -1  -4 -10  537.16    7.73
   1   4  11    0.10    0.45
  -1  -4 -11    0.63    0.51
   1  -4  12   53.33    3.29
   1   4  12   54.22    2.91
  -1  -4 -12   52.61    2.64
   1  -4  13    9.14    1.51
   1   4  13   10.89    1.45
   1  -4  14   13.20    1.85
   1   4  14   14.51    1.78
  -1  -4 -15   17.30    1.00
  -1  -4 -16    2.66    0.47
  -1  -4 -17   21.07    1.15
  -1  -4 -18   16.12    1.00
  -1  -4 -19    8.64    0.74
  -1  -4 -20    5.12    0.60
  -1  -4 -21    1.88    0.41
  -1  -4 -22    9.34    0.63
  -1  -4 -22    9.06    0.54
  -1  -4 -23    0.32    0.18
  -1  -4 -23    0.05    0.18
   1  -5 -24    0.11    0.16
   1  -5 -23    6.40    0.47
   1  -5 -23    5.62    0.41
   1  -5 -22    2.72    0.43
   1  -5 -21    2.31    0.46
   1  -5 -20    2.74    0.52
   1  -5 -19    3.17    0.51
   1  -5 -18    1.57    0.38
   1  -5 -17   38.68    1.55
   1  -5 -16    6.25    0.70
   1  -5 -15   10.24    0.82
   1   5 -15   10.28    0.76
  -1  -5  14   -0.71    0.76
  -1   5  14    0.66    0.62
   1  -5 -14    0.91    0.64
  -1   5  13  407.71    8.55
   1  -5 -13  406.57    8.32
  -1  -5  13  409.98    9.60
   1  -5 -12    4.01    0.92
  -1  -5  12    5.69    1.22
  -1   5  12    4.93    0.95
   1  -5 -11  311.27    6.72
  -1  -5  11  314.55    7.54
  -1   5  11  314.89    6.82
  -1   5  10    1.62    0.61
   1  -5 -10    1.47    0.55
  -1   5   9   12.02    1.28
   1  -5  -9   11.63    1.27
   1  -5  -8  685.84    8.55
  -1   5   8  687.83    8.40
   1  -5  -7  172.36    4.09
   1  -5  -7  175.00    3.19
  -1   5   7  176.42    3.98
   1   5  -7  177.80    2.89
   1  -5  -6   -0.07    0.36
   1   5  -6    0.32    0.22
  -1   5   6    0.49    0.40
   1  -5  -5 1056.82    9.00
   1   5  -5 1030.61    6.20
  -1   5   4   77.63    2.20
   1   5  -4   82.25    1.68
   1   5  -3  620.56    4.48
  -1  -5   3  610.37    5.37
  -1  -5   2   29.74    1.17
   1  -5  -2   33.02    1.30
  -1  -5   1   80.97    1.86
   1  -5  -1   81.61    1.91
   1  -5   0  142.58    2.29
  -1  -5   0  147.13    2.55
   1  -5   1   39.88    1.09
   1  -5   2  609.07    3.72
   1   5   2  627.98    4.87
   1   5   3    1.69    0.35
   1  -5   3    2.09    0.23
  -1  -5  -4  516.70    5.76
   1   5   4  523.86    5.14
   1   5   5    6.73    0.67
  -1  -5  -5    8.10    0.81
   1   5   6  426.73    5.45
  -1  -5  -6  427.45    5.85
  -1  -5  -7   41.79    1.98
  -1  -5  -7   38.63    1.88
   1   5   7   41.66    1.89
  -1  -5  -8   12.15    1.16
  -1  -5  -8   11.74    1.12
   1   5   8   12.59    1.14
  -1  -5  -9  516.11    7.51
   1   5   9  515.75    7.47
  -1  -5  -9  508.32    7.39
  -1  -5 -10    2.70    0.70
   1   5  10    1.78    0.60
  -1  -5 -10    2.54    0.65
   1   5  11  249.42    5.88
  -1  -5 -11  249.14    5.74
  -1  -5 -12   10.75    1.29
   1  -5  12    8.31    1.44
   1   5  12   11.08    1.39
   1   5  13  168.85    5.38
   1  -5  13  172.52    6.33
   1  -5  14    6.64    1.45
   1   5  14    7.56    1.29
  -1  -5 -15   35.79    1.43
  -1  -5 -16    0.10    0.33
  -1  -5 -17   11.85    0.86
  -1  -5 -18   36.20    1.44
  -1  -5 -19   -0.16    0.39
  -1  -5 -20    4.20    0.56
  -1  -5 -21    1.03    0.38
  -1  -5 -22    2.05    0.37
  -1  -5 -22    2.28    0.31
  -1  -5 -23    0.21    0.22
  -1  -5 -23    0.00    0.16
  -1  -5 -23    0.06    0.19
   1  -6 -23    8.85    0.53
   1  -6 -23    8.71    0.50
   1  -6 -22   26.62    0.99
   1  -6 -21    0.80    0.35
   1  -6 -20    0.97    0.41
   1  -6 -19    4.56    0.57
   1  -6 -18   19.26    1.09
   1  -6 -17    3.66    0.54
   1  -6 -16   11.46    0.89
   1   6 -16   10.90    0.79
   1  -6 -15    2.09    0.46
   1   6 -15    1.98    0.41
   1  -6 -14   99.44    4.37
  -1  -6  14  101.76    5.10
  -1   6  13    4.53    1.11
  -1  -6  13    2.40    0.89
   1  -6 -13    4.22    0.98
  -1   6  12   68.87    3.43
  -1  -6  12   70.21    3.88
   1  -6 -12   71.56    3.50
   1  -6 -11  226.68    5.91
  -1   6  11  236.20    5.96
   1  -6 -10    3.02    0.73
  -1   6  10    4.48    0.91
   1  -6  -9  796.93   10.13
  -1   6   9  811.75    9.83
   1  -6  -8  102.04    3.48
   1  -6  -7  543.07    7.52
  -1   6   6   33.39    1.70
   1  -6  -6   31.76    1.75
   1   6  -6   31.67    1.12
   1   6  -5    1.67    0.27
   1  -6  -5    1.38    0.46
  -1   6   5    1.95    0.48
   1  -6  -4  658.36    7.03
  -1   6   4  673.37    6.68
  -1  -6   3   14.57    0.93
   1   6  -3   14.37    0.74
   1  -6  -3   15.02    1.05
  -1   6   3   15.48    1.03
   1  -6  -2   15.67    0.98
  -1  -6   2   13.37    0.85
   1  -6  -1   17.80    0.97
  -1  -6   1   18.39    0.99
  -1  -6   0   24.85    1.18
   1  -6   0   20.97    0.96
   1  -6   1   18.16    0.84
  -1  -6  -1   19.82    1.09
   1  -6   2    9.65    0.56
   1   6   2   11.55    0.76
   1   6   3  410.02    4.49
  -1  -6  -3  409.22    5.22
   1   6   4   76.29    2.07
  -1  -6  -4   75.21    2.36
   1   6   5   19.32    1.12
  -1  -6  -5   18.99    1.28
   1   6   6   52.92    1.99
  -1  -6  -6   45.00    2.02
  -1  -6  -7  313.40    5.60
  -1  -6  -7  324.79    5.64
   1   6   8   58.44    2.40
  -1  -6  -8   56.20    2.49
  -1  -6  -8   54.30    2.41
   1   6   9  254.88    5.29
  -1  -6  -9  254.52    5.55
  -1  -6 -10  178.19    4.71
   1   6  10  180.81    4.74
  -1  -6 -10  178.25    4.84
  -1  -6 -11   44.48    2.55
   1   6  11   43.12    2.51
   1   6  12   11.83    1.46
  -1  -6 -12   11.26    1.39
   1   6  13   13.45    1.65
  -1  -6 -13   12.23    1.51
   1  -6  13   13.53    1.89
   1  -6  14    3.27    1.16
  -1  -6 -15  196.72    3.28
  -1  -6 -16    1.41    0.37
  -1  -6 -17   69.49    2.00
  -1  -6 -18    2.40    0.49
  -1  -6 -19   14.16    0.91
  -1  -6 -20    9.19    0.73
  -1  -6 -21    2.05    0.39
  -1  -6 -21    1.69    0.32
  -1  -6 -22    0.30    0.25
  -1  -6 -22    0.35    0.21
  -1  -6 -22   -0.32    0.22
  -1  -6 -23    9.27    0.52
  -1  -6 -23    8.00    0.41
   1  -7 -23    0.18    0.20
   1  -7 -23    0.53    0.23
   1  -7 -22    2.36    0.39
   1  -7 -22    1.80    0.33
   1  -7 -21   17.32    0.88
   1  -7 -20   12.62    0.83
   1  -7 -19    9.31    0.76
   1  -7 -18    0.19    0.38
   1  -7 -17   24.07    1.21
   1   7 -17   26.47    1.20
   1  -7 -16   18.43    1.10
   1   7 -16   16.90    0.99
   1  -7 -15   51.08    1.75
   1   7 -15   51.32    1.68
   1  -7 -14    2.23    0.94
  -1   7  14    2.40    0.77
   1  -7 -13    9.61    1.40
  -1   7  13   13.36    1.67
  -1  -7  13   13.22    1.86
  -1   7  12  148.77    5.00
   1  -7 -12  149.72    5.20
   1  -7 -11  180.30    5.47
   1  -7 -10    3.20    0.82
  -1   7  10    2.89    0.74
   1  -7  -9   22.28    1.77
  -1   7   9   22.04    1.70
  -1   7   8  225.36    5.02
   1  -7  -8  233.51    5.40
  -1   7   7   16.27    1.35
   1  -7  -7   16.83    1.43
   1  -7  -6  153.54    3.97
  -1   7   6  153.42    3.76
   1  -7  -5   31.61    1.72
  -1   7   5   28.85    1.54
   1   7  -5   32.52    1.11
   1  -7  -4  205.37    4.13
  -1   7   4  208.19    3.97
   1   7  -4  200.76    2.79
  -1  -7   3  443.60    5.22
   1  -7  -3  450.73    5.79
   1   7  -3  432.78    4.28
  -1  -7   2  310.10    4.30
   1  -7  -2  306.66    4.53
  -1  -7   1  152.81    3.00
   1  -7  -1  160.20    3.07
   1  -7   0   65.04    1.84
  -1  -7   0   64.31    2.02
  -1  -7  -1  153.69    3.20
   1  -7   1  158.69    2.69
  -1  -7  -2   39.85    1.71
   1  -7   2   38.63    1.24
  -1  -7  -3  171.52    3.65
   1   7   3  165.05    3.10
  -1  -7  -4   14.93    1.16
   1   7   4   16.10    1.04
  -1  -7  -5    7.35    0.86
   1   7   5    9.02    0.82
  -1  -7  -6    3.01    0.64
   1   7   6    4.18    0.65
   1   7   7  132.73    3.46
  -1  -7  -7  125.65    3.72
   1   7   8   85.53    2.93
  -1  -7  -8   80.79    3.14
  -1  -7  -8   79.50    3.02
   1   7   9  219.57    4.95
  -1  -7  -9  216.45    5.36
  -1  -7  -9  207.60    5.06
  -1  -7 -10   30.06    2.10
  -1  -7 -11  285.75    6.67
  -1  -7 -12  190.45    5.68
   1   7  13   45.31    2.80
  -1  -7 -13   49.54    3.00
   1   7  14   17.73    1.92
  -1  -7 -14   17.03    0.96
  -1  -7 -15   35.33    1.43
  -1  -7 -16   28.00    1.29
  -1  -7 -17   16.03    1.00
  -1  -7 -18   13.03    0.90
  -1  -7 -19    3.76    0.53
  -1  -7 -20    0.28    0.36
  -1  -7 -20    0.00    0.32
  -1  -7 -21    0.61    0.33
  -1  -7 -21    1.22    0.29
  -1  -7 -22    0.28    0.23
  -1  -7 -22    0.14    0.20
  -1  -7 -23    1.36    0.24
   1  -8 -23   14.95    0.61
   1  -8 -23   14.31    0.57
   1  -8 -22   19.66    0.81
   1  -8 -22   19.53    0.78
   1  -8 -21   13.14    0.75
   1  -8 -21   12.76    0.73
   1  -8 -20   20.29    0.99
   1  -8 -19    2.96    0.47
   1  -8 -18    6.37    0.67
   1  -8 -17   13.00    0.92
   1   8 -17   14.30    0.90
   1  -8 -16    0.39    0.38
   1   8 -16   -0.40    0.36
   1  -8 -15    1.24    0.41
   1   8 -15    0.88    0.35
   1  -8 -14   72.71    2.02
   1   8 -14   71.17    2.00
  -1  -8  13   23.26    2.49
  -1   8  13   21.93    2.09
   1  -8 -13   23.65    2.23
  -1   8  12    4.28    0.98
   1  -8 -12    2.41    0.86
  -1   8  11   62.71    3.20
   1  -8 -11   62.48    3.32
  -1   8  10    1.92    0.64
   1  -8 -10    1.34    0.67
  -1   8   9  370.45    6.96
   1  -8  -9  356.42    7.27
   1  -8  -8    7.23    1.04
  -1   8   8    8.43    1.09
   1  -8  -7   94.28    3.42
  -1   8   7   94.69    3.19
   1  -8  -6  139.31    3.96
  -1   8   6  135.95    3.67
   1  -8  -5  157.80    4.01
  -1   8   5  169.41    3.91
  -1   8   4  391.47    5.79
  -1  -8   4  379.93    5.16
   1  -8  -4  395.15    6.03
   1   8  -4  394.69    4.07
   1  -8  -3   24.47    1.46
  -1   8   3   21.09    1.35
  -1  -8   3   20.34    1.21
   1  -8  -2  520.02    6.24
  -1  -8   2  513.44    5.92
   1  -8  -1  148.38    3.18
  -1  -8   1  144.71    3.16
   1  -8   0   23.19    1.21
  -1  -8   0   25.26    1.36
   1  -8   1    8.31    0.71
  -1  -8  -1   10.06    0.91
   1  -8   2    0.58    0.28
  -1  -8  -2    0.96    0.44
   1  -8   3    1.47    0.32
  -1  -8  -3    1.51    0.49
   1   8   4   18.28    1.17
  -1  -8  -4   15.99    1.26
  -1  -8  -5   46.88    2.21
   1   8   5   44.14    1.87
   1   8   6   34.24    1.73
  -1  -8  -6   34.88    1.99
   1   8   7    7.44    0.89
  -1  -8  -7    6.60    0.94
  -1  -8  -8    9.50    1.19
  -1  -8  -8    9.74    1.14
   1   8   8   10.58    1.10
  -1  -8  -9   92.52    3.67
  -1  -8  -9   89.14    3.46
   1   8   9   97.30    3.41
  -1  -8 -10   11.83    1.41
   1   8  10   10.87    1.22
   1   8  11   17.58    1.65
  -1  -8 -11   18.44    1.84
  -1  -8 -12   35.79    2.59
   1   8  12   34.47    2.40
  -1  -8 -13   29.49    2.46
   1   8  13   30.34    2.36
  -1  -8 -14    4.32    0.54
  -1  -8 -15   58.80    1.83
  -1  -8 -16    3.86    0.55
  -1  -8 -17   35.07    1.42
  -1  -8 -18    1.03    0.40
  -1  -8 -19    1.76    0.41
  -1  -8 -19    1.74    0.40
  -1  -8 -20    1.69    0.41
  -1  -8 -20    1.32    0.33
  -1  -8 -21    7.38    0.59
  -1  -8 -21    6.67    0.51
  -1  -8 -22    2.19    0.32
  -1  -8 -22    2.27    0.29
  -1  -8 -23    6.68    0.40
   1  -9 -23    2.21    0.26
   1  -9 -23    2.72    0.27
   1  -9 -22    2.07    0.33
   1  -9 -22    1.16    0.27
   1  -9 -21    3.30    0.43
   1  -9 -21    2.64    0.37
   1  -9 -20    2.55    0.45
   1  -9 -19    8.00    0.69
   1  -9 -18   47.38    1.61
   1   9 -18   46.38    1.51
   1  -9 -17    0.63    0.36
   1   9 -17    0.40    0.32
   1  -9 -16    2.84    0.47
   1   9 -16    2.77    0.52
   1  -9 -15   35.49    1.45
   1   9 -15   36.19    1.47
   1  -9 -14   14.81    0.95
   1   9 -14   15.30    0.97
   1  -9 -13   62.05    3.65
  -1   9  13   65.93    3.59
  -1   9  12   24.31    2.14
   1  -9 -12   24.66    2.31
  -1   9  11   48.11    2.84
   1  -9 -11   48.53    3.04
   1  -9 -10  201.91    5.93
  -1   9  10  209.68    5.63
   1  -9  -9   26.27    2.06
  -1   9   9   25.41    1.92
   1  -9  -8   36.87    2.35
  -1   9   8   36.78    2.20
   1  -9  -7   18.47    1.63
  -1   9   7   18.72    1.52
  -1   9   6    0.98    0.47
   1  -9  -6   -0.07    0.52
   1  -9  -5    3.04    0.63
  -1   9   5    3.57    0.63
  -1  -9   4    0.96    0.35
   1  -9  -4    1.21    0.54
  -1   9   4    0.94    0.37
  -1  -9   3   33.58    1.65
   1  -9  -3   34.25    1.81
   1  -9  -2  452.27    6.21
  -1  -9   2  444.74    5.90
   1  -9  -1   38.65    1.75
  -1  -9   1   36.94    1.72
   1  -9   0  780.55    7.43
  -1  -9   0  770.11    7.91
   1  -9   1  367.31    4.86
  -1  -9  -1  372.79    5.71
  -1  -9  -2  350.38    5.67
   1  -9   2  333.98    4.35
  -1  -9  -3  216.19    4.62
   1  -9   3  214.20    3.34
  -1  -9  -4   -0.19    0.50
  -1  -9  -5   96.09    3.33
   1   9   5   97.72    2.92
   1   9   6  274.28    5.05
  -1  -9  -6  277.23    5.89
   1   9   7   57.43    2.43
  -1  -9  -7   54.55    2.71
   1   9   8    5.46    0.83
  -1  -9  -8    4.00    0.85
  -1  -9  -9   49.81    2.85
  -1  -9  -9   45.32    2.59
   1   9   9   48.45    2.49
  -1  -9 -10   21.45    1.98
   1   9  10   21.30    1.72
   1   9  11   59.75    3.01
  -1  -9 -11   58.40    3.29
  -1  -9 -12   14.93    1.79
   1   9  12   14.63    1.63
  -1  -9 -14  203.17    3.27
  -1  -9 -15   17.14    1.01
  -1  -9 -16    1.90    0.46
  -1  -9 -17    0.93    0.41
  -1  -9 -18    3.09    0.47
  -1  -9 -18    3.38    0.47
  -1  -9 -19   12.51    0.81
  -1  -9 -19   11.58    0.75
  -1  -9 -20    0.05    0.28
  -1  -9 -20    0.18    0.25
  -1  -9 -21   -0.28    0.24
  -1  -9 -21   -0.26    0.25
  -1  -9 -22    2.52    0.31
  -1  -9 -22    3.30    0.31
   1 -10 -22    1.13    0.24
   1 -10 -22    1.52    0.26
   1 -10 -21   18.22    0.79
   1 -10 -21   17.10    0.77
   1 -10 -20   12.68    0.75
   1 -10 -20   11.85    0.72
   1 -10 -19    3.69    0.47
   1 -10 -19    4.84    0.56
   1 -10 -18    4.43    0.55
   1  10 -18    5.12    0.55
   1 -10 -17    3.84    0.55
   1  10 -17    2.97    0.48
   1 -10 -16   12.60    0.87
   1  10 -16   14.77    0.97
   1 -10 -15   26.98    1.26
   1  10 -15   26.41    1.30
   1 -10 -14    1.64    0.42
   1  10 -14    2.33    0.49
   1 -10 -13    2.23    0.43
   1  10 -13    1.16    0.43
   1 -10 -12   12.36    1.66
  -1  10  12   13.02    1.63
   1 -10 -11    4.00    0.96
  -1  10  11    4.27    0.96
   1 -10 -10   91.12    4.13
  -1  10  10   90.21    3.83
  -1  10   9   70.31    3.23
   1 -10  -9   76.21    3.65
   1 -10  -8  189.71    5.49
  -1  10   8  188.30    5.08
  -1  10   7   41.67    2.31
   1 -10  -7   38.70    2.41
   1 -10  -6  502.21    8.19
  -1  10   6  513.17    7.78
   1 -10  -5   77.08    3.11
  -1  10   5   80.77    3.01
  -1 -10   4    8.22    0.91
   1 -10  -4    5.37    0.84
  -1 -10   3    0.38    0.35
   1 -10  -3   -0.30    0.51
   1 -10  -2    8.52    0.93
  -1 -10   2   10.90    1.03
   1 -10  -1  192.45    4.12
  -1 -10   1  186.44    4.11
   1 -10   0  317.75    5.07
  -1 -10   0  302.33    5.32
   1 -10   1  303.11    4.72
  -1 -10  -1  296.23    5.38
  -1 -10  -2    1.60    0.55
   1 -10   2    2.39    0.47
  -1 -10  -3  299.64    5.78
  -1 -10  -4  148.54    4.21
  -1 -10  -5  265.05    5.81
  -1 -10  -6   25.74    1.90
   1  10   6   25.27    1.64
  -1 -10  -7    4.44    0.81
   1  10   7    4.45    0.70
  -1 -10  -8   59.51    3.10
   1  10   8   60.54    2.72
  -1 -10  -9   64.97    3.21
   1  10   9   72.80    3.09
  -1 -10  -9   69.69    3.48
   1  10  10    2.82    0.76
  -1 -10 -10    4.18    1.06
  -1 -10 -11   81.46    4.05
   1  10  11   84.46    3.64
  -1 -10 -12    6.80    1.31
  -1 -10 -13   20.61    1.03
  -1  10 -13   18.66    1.06
  -1 -10 -14    2.15    0.44
  -1 -10 -15   14.61    0.88
  -1 -10 -16   33.41    1.34
  -1 -10 -17    2.04    0.42
  -1 -10 -17    1.15    0.37
  -1 -10 -18    8.21    0.68
  -1 -10 -18    8.86    0.71
  -1 -10 -19    0.38    0.32
  -1 -10 -19    0.34    0.30
  -1 -10 -20   10.49    0.66
  -1 -10 -20   10.95    0.67
  -1 -10 -21    4.29    0.41
  -1 -10 -21    4.69    0.41
  -1 -10 -22    1.60    0.24
  -1 -10 -22    0.72    0.19
   1 -11 -22    1.80    0.24
   1 -11 -22    1.66    0.24
   1 -11 -21    1.01    0.26
   1 -11 -21    0.89    0.25
   1 -11 -20    1.51    0.33
   1 -11 -20    0.81    0.30
   1 -11 -19   12.03    0.74
   1  11 -19   10.85    0.66
   1 -11 -19   11.69    0.76
   1 -11 -18   25.93    1.12
   1 -11 -18   24.52    1.11
   1 -11 -17    5.45    0.59
   1  11 -17    5.06    0.58
   1 -11 -16   66.39    1.88
   1  11 -16   62.92    1.92
   1 -11 -15   64.00    1.85
   1  11 -15   61.55    1.97
   1 -11 -14    8.61    0.74
   1  11 -14    7.30    0.74
   1 -11 -13    5.42    0.62
   1  11 -13    3.72    0.56
   1  11 -12   55.43    1.82
  -1  11  11    0.32    0.55
   1 -11 -11    0.84    0.68
   1 -11 -10  137.08    5.24
  -1  11  10  133.02    4.76
  -1  11   9   11.15    1.36
   1 -11  -9    9.45    1.40
  -1  11   8   12.05    1.35
   1 -11  -8   10.80    1.44
   1 -11  -7   45.91    2.73
  -1  11   7   37.89    2.34
  -1  11   6    3.63    0.79
   1 -11  -6    4.32    0.92
   1 -11  -5   -0.10    0.47
   1 -11  -4  418.58    7.18
  -1 -11   4  407.33    6.31
  -1 -11   3    7.62    0.95
   1 -11  -3    5.77    0.91
  -1 -11   2  157.68    4.01
   1 -11  -2  156.62    4.11
   1 -11  -1  161.63    4.02
  -1 -11   1  164.76    4.14
  -1 -11   0   29.29    1.79
   1 -11   0   29.39    1.65
  -1 -11  -1  693.25    8.71
   1 -11   1  709.32    7.67
  -1 -11  -2   45.65    2.33
   1 -11   2   44.83    1.87
  -1 -11  -3    0.11    0.42
  -1 -11  -4    2.42    0.73
  -1 -11  -5  248.46    5.90
  -1 -11  -6    1.11    0.58
   1  11   7    5.66    0.94
  -1 -11  -7    4.82    0.99
  -1 -11  -8    7.26    1.26
   1  11   8    5.47    0.94
  -1 -11  -9    8.45    1.34
   1  11   9    8.24    1.11
  -1 -11 -10  112.51    4.74
   1  11  10  106.01    4.01
  -1 -11 -11    2.87    1.08
  -1  11 -12   96.12    2.35
  -1 -11 -13    7.25    0.64
  -1  11 -13    6.31    0.63
  -1 -11 -13    7.91    0.67
  -1 -11 -14   20.79    1.06
  -1  11 -14   18.88    1.05
  -1 -11 -14   20.18    1.07
  -1 -11 -15    4.99    0.55
  -1 -11 -15    5.39    0.61
  -1 -11 -16   34.42    1.33
  -1 -11 -16   36.02    1.38
  -1 -11 -17    1.33    0.37
  -1 -11 -17    1.64    0.41
  -1 -11 -18    0.99    0.32
  -1 -11 -18    1.64    0.45
  -1 -11 -19    4.48    0.50
  -1 -11 -19    3.24    0.44
  -1 -11 -20    0.06    0.23
  -1 -11 -20    0.11    0.24
  -1 -11 -21    1.32    0.26
  -1 -11 -21    1.47    0.26
   1 -12 -21    4.55    0.36
   1 -12 -21    4.72    0.38
   1 -12 -20   21.60    0.82
   1 -12 -20   20.38    0.84
   1 -12 -19    3.86    0.44
   1  12 -19    3.49    0.39
   1 -12 -19    4.74    0.49
   1 -12 -18   15.50    0.83
   1  12 -18   13.74    0.80
   1 -12 -18   16.11    0.89
   1 -12 -17    6.63    0.64
   1  12 -17    5.58    0.62
   1 -12 -17    6.14    0.64
   1 -12 -16    8.72    0.69
   1  12 -16    9.33    0.82
   1 -12 -16   10.18    0.80
   1 -12 -15    0.39    0.32
   1  12 -15    0.28    0.32
   1 -12 -15    0.53    0.35
   1 -12 -14    1.75    0.40
   1  12 -14    1.48    0.45
   1  12 -13   73.81    2.17
   1  12 -12    4.47    0.58
  -1  12  11   15.92    1.80
   1  12 -11   13.61    0.94
   1 -12 -10   56.16    3.46
  -1  12  10   54.14    3.18
  -1  12   9    0.65    0.54
   1 -12  -9    1.93    0.77
  -1  12   8  248.40    6.31
   1 -12  -8  256.71    6.87
   1 -12  -7   46.77    2.84
   1 -12  -6  285.85    6.73
   1 -12  -5   76.83    3.39
   1 -12  -4  292.91    6.36
  -1 -12   3    0.12    0.43
   1 -12  -3    0.47    0.46
  -1 -12   2    0.41    0.41
   1 -12  -2   -0.25    0.53
   1 -12  -1   59.01    2.57
  -1 -12   1   57.08    2.59
  -1 -12   0   43.98    2.31
   1 -12   0   43.04    2.11
  -1 -12  -1    6.75    0.97
   1 -12   1    5.39    0.74
  -1 -12  -2    5.78    0.87
  -1 -12  -3   63.55    2.95
  -1 -12  -4  236.31    5.83
  -1 -12  -5   48.74    2.76
  -1 -12  -6   24.52    2.04
  -1 -12  -7   67.67    3.49
  -1 -12  -8  114.12    4.65
  -1 -12  -9    7.81    1.30
  -1 -12 -10   67.14    3.80
  -1  12 -11   48.43    1.69
  -1 -12 -11   51.63    1.60
  -1  12 -12    6.94    0.68
  -1 -12 -12    6.37    0.62
  -1  12 -13    2.12    0.46
  -1 -12 -13    2.03    0.41
  -1 -12 -14   10.77    0.76
  -1  12 -14   10.48    0.83
  -1 -12 -14   10.47    0.80
  -1 -12 -15    3.11    0.47
  -1  12 -15    2.04    0.45
  -1 -12 -15    2.68    0.46
  -1 -12 -16   17.40    0.92
  -1 -12 -16   17.04    0.96
  -1 -12 -17    2.04    0.38
  -1 -12 -17    2.33    0.46
  -1 -12 -18   18.03    0.87
  -1 -12 -18   18.73    0.93
  -1 -12 -19    2.62    0.36
  -1 -12 -19    2.68    0.42
  -1 -12 -20    9.74    0.55
  -1 -12 -20    9.33    0.57
  -1 -12 -21    0.21    0.17
  -1 -12 -21    0.50    0.20
   1 -13 -21    3.38    0.32
   1 -13 -20    0.26    0.20
   1 -13 -20   -0.21    0.24
   1 -13 -19   16.96    0.74
   1  13 -19   15.32    0.72
   1 -13 -19   16.16    0.79
   1 -13 -18   35.33    1.15
   1 -13 -18   33.33    1.20
   1 -13 -17    8.59    0.64
   1  13 -17    8.26    0.69
   1 -13 -17    8.80    0.69
   1 -13 -16   28.85    1.15
   1  13 -16   27.95    1.27
   1 -13 -16   30.70    1.25
   1  13 -15   42.19    1.63
   1 -13 -15   43.71    1.52
   1  13 -14   16.98    1.07
   1 -13 -14   18.05    1.01
   1  13 -13   68.83    2.11
   1 -13 -13   70.48    1.92
   1  13 -12    7.66    0.76
   1 -13 -12    7.57    0.69
   1  13 -11    1.63    0.43
   1 -13 -11    1.38    0.37
  -1  13  10    0.81    0.60
   1  13 -10    0.37    0.30
   1 -13  -9    0.63    0.73
   1 -13  -8    0.37    0.57
   1 -13  -7   13.00    1.61
   1 -13  -6   48.18    2.94
   1 -13  -5    1.39    0.70
   1 -13  -4   53.01    2.84
   1 -13  -3    3.70    0.80
  -1 -13   2  632.08    9.01
   1 -13  -2  607.93    8.92
  -1 -13   1   67.90    2.99
   1 -13  -1   70.84    2.96
  -1 -13   0  155.99    4.58
   1 -13   0  153.91    4.22
  -1 -13  -1    4.11    0.87
  -1 -13  -2  248.56    5.97
  -1 -13  -3   20.68    1.79
  -1 -13  -4   67.56    3.32
  -1 -13  -5   67.23    3.38
  -1 -13  -6   11.86    1.54
  -1 -13  -7    0.32    0.58
  -1 -13  -8    0.43    0.63
  -1 -13  -9    6.44    1.25
  -1  13 -10   55.70    1.83
  -1 -13 -10   56.19    1.66
  -1  13 -11   34.77    1.49
  -1 -13 -11   34.90    1.35
  -1  13 -12   15.03    0.98
  -1 -13 -12   15.97    0.93
  -1  13 -13   12.59    0.90
  -1 -13 -13   13.54    0.89
  -1  13 -14   34.37    1.44
  -1 -13 -14   37.70    1.43
  -1  13 -15    2.27    0.43
  -1 -13 -15    3.97    0.55
  -1  13 -16   17.30    0.94
  -1 -13 -16   19.21    1.00
  -1 -13 -17    3.93    0.45
  -1 -13 -17    3.28    0.48
  -1 -13 -18    6.17    0.49
  -1 -13 -18    6.28    0.57
  -1 -13 -19    2.87    0.34
  -1 -13 -19    2.38    0.37
  -1 -13 -20    2.18    0.28
  -1 -13 -20    1.68    0.31
  -1 -13 -21    1.11    0.22
   1 -14 -20   17.37    0.68
   1  14 -19    3.20    0.35
   1 -14 -19    4.53    0.44
   1  14 -18    1.13    0.29
   1 -14 -18    0.98    0.34
   1  14 -17   23.10    1.06
   1 -14 -17   25.66    1.07
   1  14 -16    3.29    0.48
   1 -14 -16    2.38    0.44
   1  14 -15    2.46    0.49
   1 -14 -15    2.34    0.45
   1  14 -14    0.18    0.35
   1 -14 -14   -0.12    0.36
   1  14 -13   21.46    1.22
   1 -14 -13   21.78    1.08
   1  14 -12   23.59    1.28
   1 -14 -12   24.44    1.15
   1  14 -11  127.03    2.86
   1 -14 -11  125.84    2.50
   1  14 -10    4.04    0.58
   1 -14 -10    4.08    0.50
   1  14  -9    6.72    0.70
   1 -14  -9    5.69    0.57
   1 -14  -8    4.12    1.08
   1 -14  -7   23.16    2.18
   1 -14  -6   27.58    2.36
   1 -14  -5  152.55    5.19
   1 -14  -4   12.54    1.52
   1 -14  -3   87.51    3.68
   1 -14  -2   49.83    2.70
  -1 -14   1  174.89    5.06
   1 -14  -1  176.22    4.89
  -1 -14   0   43.61    2.56
  -1 -14  -1    0.79    0.49
  -1 -14  -2    3.80    0.95
  -1 -14  -3   31.16    2.31
  -1 -14  -4   91.85    4.02
  -1 -14  -5   11.19    1.52
  -1 -14  -6  170.89    5.82
  -1 -14  -7   42.01    3.00
  -1 -14  -8    1.36    0.67
  -1  14  -9   13.86    0.95
  -1 -14  -9   15.11    0.89
  -1  14 -10    4.77    0.60
  -1 -14 -10    6.58    0.65
  -1  14 -11    7.52    0.73
  -1 -14 -11    7.51    0.69
  -1  14 -12    8.64    0.79
  -1 -14 -12    9.02    0.76
  -1  14 -13   18.36    1.09
  -1 -14 -13   20.17    1.05
  -1  14 -14   -0.10    0.35
  -1 -14 -14    0.48    0.34
  -1  14 -15    1.53    0.38
  -1 -14 -15    2.57    0.47
  -1  14 -16    2.41    0.43
  -1 -14 -16    2.79    0.47
  -1 -14 -17    0.25    0.31
  -1 -14 -18    5.26    0.49
  -1 -14 -19    1.22    0.29
  -1 -14 -20    0.23    0.20
   1 -15 -20    1.81    0.24
   1  15 -19    0.10    0.16
   1 -15 -19   -0.37    0.22
   1  15 -18    9.95    0.61
   1 -15 -18   10.42    0.63
   1  15 -17    6.07    0.56
   1 -15 -17    7.59    0.59
   1  15 -16    5.22    0.57
   1 -15 -16    5.64    0.56
   1  15 -15    1.36    0.35
   1 -15 -15    1.57    0.38
   1  15 -14    0.32    0.35
   1 -15 -14    0.48    0.33
   1  15 -13   -0.02    0.43
   1 -15 -13    0.39    0.32
   1  15 -12   21.39    1.22
   1 -15 -12   21.41    1.06
   1  15 -11   27.73    1.38
   1 -15 -11   27.97    1.22
   1  15 -10    8.31    0.81
   1 -15 -10    9.36    0.74
   1  15  -9   21.33    1.19
   1 -15  -9   22.81    1.07
   1  15  -8   21.41    1.19
   1 -15  -8   21.40    1.01
   1 -15  -7   15.96    1.86
   1 -15  -6   11.75    1.64
   1 -15  -5    0.05    0.57
   1 -15  -4   40.33    2.72
   1 -15  -3    0.84    0.59
   1 -15  -2   28.84    2.18
  -1 -15   0   96.97    4.01
  -1 -15  -1   85.87    3.85
  -1 -15  -2  104.77    4.31
  -1 -15  -3    6.81    1.20
  -1 -15  -4  148.29    5.33
  -1 -15  -5    4.16    1.07
  -1 -15  -6    9.59    1.52
  -1  15  -7    6.17    0.69
  -1  15  -8   95.68    2.43
  -1 -15  -8   99.55    2.23
  -1  15  -9   51.55    1.83
  -1 -15  -9   51.97    1.64
  -1  15 -10   40.70    1.64
  -1 -15 -10   43.47    1.51
  -1  15 -11   19.97    1.16
  -1 -15 -11   19.12    1.02
  -1  15 -12    1.75    0.43
  -1 -15 -12    2.40    0.46
  -1  15 -13    3.46    0.50
  -1 -15 -13    4.90    0.58
  -1  15 -14   13.47    0.91
  -1 -15 -14   15.44    0.92
  -1  15 -15    0.03    0.27
  -1 -15 -15   -0.11    0.34
  -1  15 -16   17.97    0.90
  -1 -15 -16   20.70    0.97
  -1 -15 -17    2.58    0.41
  -1 -15 -18    0.39    0.24
  -1 -15 -19    0.00    0.21
  -1 -15 -20    1.39    0.22
   1 -16 -19   18.71    0.67
   1  16 -18    0.29    0.20
   1 -16 -18    0.11    0.21
   1  16 -17    1.14    0.31
   1 -16 -17    1.04    0.30
   1  16 -16    5.09    0.56
   1 -16 -16    5.56    0.54
   1  16 -15    0.43    0.37
   1 -16 -15    0.41    0.32
   1  16 -14   37.47    1.51
   1 -16 -14   39.36    1.36
   1  16 -13   -0.62    0.48
   1 -16 -13    0.41    0.31
   1  16 -12    0.19    0.42
   1 -16 -12    0.62    0.32
   1  16 -11    0.08    0.36
   1 -16 -11    0.40    0.33
   1  16 -10   46.68    1.80
   1 -16 -10   46.75    1.54
   1  16  -9    4.06    0.59
   1 -16  -9    4.84    0.55
   1  16  -8   46.46    1.76
   1 -16  -8   46.10    1.50
   1  16  -7   10.12    0.85
  -1  16   7   10.63    0.80
   1 -16  -7   11.04    0.74
  -1  16   6    2.57    0.45
   1  16  -6    2.69    0.48
   1 -16  -5   30.63    2.57
   1  16  -5   27.75    1.29
   1 -16  -4    0.88    0.53
   1 -16  -3   94.12    4.13
  -1 -16  -1   10.28    1.47
  -1 -16  -2    3.24    0.95
  -1 -16  -3  151.24    5.52
  -1 -16  -4    0.37    0.51
  -1  16  -6   33.75    1.46
  -1  16  -6   31.86    1.38
  -1 -16  -6   32.60    1.28
  -1  16  -7   60.92    1.98
  -1 -16  -7   58.29    1.74
  -1  16  -8  147.80    3.08
  -1 -16  -8  146.35    2.76
  -1  16  -9    4.26    0.60
  -1 -16  -9    4.35    0.57
  -1  16 -10   27.72    1.39
  -1 -16 -10   26.11    1.20
  -1  16 -11   18.49    1.13
  -1 -16 -11   20.79    1.08
  -1  16 -12   21.38    1.17
  -1 -16 -12   23.33    1.13
  -1  16 -13    1.49    0.43
  -1 -16 -13    2.54    0.47
  -1  16 -14   10.45    0.80
  -1 -16 -14   10.08    0.75
  -1  16 -15    1.68    0.38
  -1 -16 -15    1.90    0.39
  -1  16 -16   20.54    0.92
  -1 -16 -16   23.39    0.99
  -1 -16 -17    7.39    0.56
  -1 -16 -18    1.85    0.30
  -1 -16 -19    6.43    0.41
   1  17 -18   -0.07    0.17
   1 -17 -18    0.12    0.21
   1  17 -17    6.33    0.50
   1 -17 -17    8.33    0.54
   1  17 -16    4.59    0.49
   1 -17 -16    6.03    0.51
   1  17 -15    4.37    0.54
   1 -17 -15    3.77    0.46
   1  17 -14    4.31    0.59
   1 -17 -14    6.16    0.57
   1  17 -13   54.01    1.82
   1 -17 -13   54.88    1.59
   1  17 -12   43.73    1.69
   1 -17 -12   42.69    1.44
   1  17 -11   58.22    1.96
   1 -17 -11   59.60    1.72
   1  17 -10   17.69    1.17
   1 -17 -10   17.36    0.95
   1  17  -9    6.77    0.78
   1 -17  -9    5.91    0.59
   1  17  -8   70.03    2.18
   1 -17  -8   68.06    1.84
  -1  17   7    0.17    0.36
   1  17  -7   -0.25    0.44
   1 -17  -7    0.35    0.29
   1  17  -6   10.27    0.85
  -1  17   6   11.18    0.84
   1 -17  -6   11.63    0.77
  -1  17   5    3.23    0.53
   1  17  -5    3.67    0.54
   1  17  -4   -0.30    0.40
  -1  17   4   -0.26    0.37
   1  17  -3   47.91    1.74
  -1  17   3   48.91    1.74
   1  17  -2    4.06    0.57
  -1  17   2    3.20    0.54
  -1  17   1   60.63    1.93
   1  17  -1   61.38    1.94
  -1  17   0    7.60    0.72
   1  17   0    8.24    0.78
   1  17   1   96.61    2.43
  -1  17  -1   96.86    2.42
   1  17   2    0.34    0.36
  -1  17  -2    0.48    0.33
  -1  17  -3   66.57    2.03
   1  17   3   68.09    2.02
  -1 -17  -3   62.13    1.78
  -1  17  -4    5.15    0.63
   1  17   4    6.26    0.69
  -1 -17  -4    6.03    0.62
  -1  17  -5   12.62    0.91
   1  17   5   12.26    0.87
  -1 -17  -5   13.15    0.85
  -1  17  -6   24.33    1.24
  -1  17  -6   25.15    1.31
  -1 -17  -6   24.42    1.15
  -1  17  -7    9.75    0.85
  -1 -17  -7   10.81    0.80
  -1  17  -8   44.17    1.74
  -1 -17  -8   45.58    1.58
  -1  17  -9    2.20    0.52
  -1 -17  -9    2.55    0.48
  -1  17 -10    1.13    0.42
  -1 -17 -10    1.03    0.36
  -1  17 -11   27.57    1.37
  -1 -17 -11   29.13    1.26
  -1  17 -12   -0.03    0.37
  -1 -17 -12    0.44    0.37
  -1  17 -13   17.89    1.03
  -1 -17 -13   18.52    0.98
  -1  17 -14   10.97    0.77
  -1 -17 -14   12.40    0.78
  -1  17 -15   17.68    0.89
  -1 -17 -15   19.75    0.93
  -1  17 -16    0.18    0.21
  -1 -17 -16    0.57    0.33
  -1 -17 -17    2.07    0.34
  -1 -17 -18    5.62    0.41
   1  18 -17    0.14    0.18
   1 -18 -17    0.36    0.20
   1  18 -16    2.81    0.38
   1 -18 -16    2.62    0.35
   1  18 -15    6.78    0.61
   1 -18 -15    8.57    0.60
   1  18 -14    9.00    0.73
   1 -18 -14    9.27    0.64
   1  18 -13    2.54    0.51
   1 -18 -13    1.75    0.45
   1  18 -12    2.61    0.54
   1 -18 -12    2.89    0.45
   1  18 -11   62.16    2.02
   1 -18 -11   61.31    1.70
   1  18 -10   14.43    1.04
   1 -18 -10   15.70    0.91
   1  18  -9   46.07    1.76
   1 -18  -9   45.33    1.50
   1  18  -8   18.26    1.15
   1 -18  -8   16.52    0.93
   1  18  -7    1.12    0.46
  -1  18   7    0.35    0.35
   1 -18  -7    0.84    0.33
  -1  18   6   23.48    1.21
   1  18  -6   23.18    1.26
   1  18  -5   21.42    1.20
  -1  18   5   21.20    1.17
   1  18  -4    9.41    0.83
  -1  18   4    8.32    0.76
  -1  18   3    3.13    0.52
   1  18  -3    3.57    0.52
   1  18  -2   11.76    0.91
  -1  18   2   12.75    0.94
   1  18  -1   -0.23    0.37
  -1  18   1    0.24    0.35
   1  18   0    0.73    0.40
  -1  18   0   -0.05    0.34
  -1  18  -1   48.87    1.79
   1  18   1   50.12    1.80
  -1 -18  -1   47.03    1.55
   1  18   2   19.68    1.17
  -1  18  -2   18.80    1.13
  -1 -18  -2   20.32    1.05
   1  18   3   75.72    2.19
  -1  18  -3   77.08    2.23
  -1 -18  -3   75.11    1.96
   1  18   4   13.38    0.95
  -1  18  -4   14.58    1.02
  -1 -18  -4   13.85    0.90
  -1  18  -5   20.76    1.21
  -1  18  -5   20.74    1.20
   1  18   5   21.56    1.16
  -1 -18  -5   22.98    1.12
  -1  18  -6   17.27    1.11
   1  18   6   14.80    0.96
  -1 -18  -6   17.02    0.99
  -1  18  -7   13.20    0.98
  -1 -18  -7   14.16    0.90
  -1  18  -8    0.45    0.39
  -1 -18  -8    0.98    0.39
  -1  18  -9   28.77    1.44
  -1 -18  -9   31.64    1.34
  -1  18 -10   14.18    1.02
  -1 -18 -10   13.97    0.89
  -1  18 -11   47.47    1.71
  -1 -18 -11   48.28    1.57
  -1  18 -12    1.56    0.44
  -1 -18 -12    2.61    0.52
  -1  18 -13    0.10    0.31
  -1 -18 -13    0.54    0.36
  -1  18 -14    5.10    0.55
  -1 -18 -14    6.86    0.60
  -1  18 -15    4.95    0.49
  -1 -18 -15    6.07    0.53
  -1  18 -16    2.25    0.32
  -1 -18 -16    2.75    0.37
  -1 -18 -17   19.95    0.73
  -1 -18 -18   -0.03    0.14
   1  19 -16    0.80    0.23
   1 -19 -16    1.02    0.22
   1  19 -15    0.27    0.24
   1 -19 -15    0.45    0.25
   1  19 -14   11.82    0.76
   1 -19 -14   12.29    0.67
   1  19 -13   22.92    1.10
   1 -19 -13   24.56    0.99
   1  19 -12    2.59    0.49
   1 -19 -12    3.36    0.43
   1  19 -11   20.66    1.16
   1 -19 -11   21.27    0.99
   1  19 -10    4.17    0.61
   1 -19 -10    5.89    0.59
   1  19  -9    0.54    0.42
   1 -19  -9    1.63    0.39
  -1  19   8    3.31    0.52
   1  19  -8    3.32    0.58
   1 -19  -8    3.22    0.47
   1  19  -7    2.24    0.51
  -1  19   7    3.40    0.52
   1 -19  -7    3.81    0.51
   1  19  -6    7.44    0.77
  -1  19   6    7.04    0.68
  -1  19   5   13.80    0.94
   1  19  -5   14.44    1.02
   1  19  -4    5.40    0.62
  -1  19   4    6.68    0.69
   1  19  -3   25.36    1.27
  -1  19   3   24.87    1.30
   1  19  -2    8.06    0.74
  -1  19   2    6.35    0.71
   1  19  -1   25.23    1.32
  -1  19   1   26.46    1.34
  -1  19   0   16.14    1.08
   1  19   0   14.78    1.01
  -1  19  -1   30.55    1.44
   1  19   1   28.98    1.42
   1  19   2   45.44    1.74
  -1  19  -2   42.46    1.71
  -1 -19  -2   42.87    1.49
  -1  19  -3   16.79    1.08
   1  19   3   15.85    1.07
  -1 -19  -3   15.31    0.94
   1  19   4    6.42    0.71
  -1  19  -4    7.73    0.77
  -1 -19  -4    7.41    0.71
  -1  19  -5    2.13    0.50
  -1  19  -5    2.65    0.53
   1  19   5    3.27    0.52
  -1 -19  -5    3.57    0.53
   1  19   6    0.16    0.31
  -1  19  -6    0.25    0.36
  -1 -19  -6    0.18    0.36
  -1  19  -7    0.66    0.41
  -1 -19  -7   -0.21    0.37
  -1  19  -8    3.47    0.55
  -1 -19  -8    5.82    0.62
  -1  19  -9    0.26    0.40
  -1 -19  -9    0.53    0.32
  -1  19 -10    4.89    0.64
  -1 -19 -10    5.27    0.58
  -1  19 -11    2.93    0.50
  -1 -19 -11    3.98    0.52
  -1  19 -12    2.13    0.41
  -1 -19 -12    3.59    0.49
  -1  19 -13   14.59    0.88
  -1 -19 -13   15.61    0.84
  -1  19 -14    0.12    0.24
  -1 -19 -14    0.18    0.27
  -1  19 -15   12.25    0.66
  -1 -19 -15   13.38    0.68
  -1  19 -16    0.18    0.18
  -1 -19 -16    0.20    0.21
  -1 -19 -17    0.49    0.18
   1  20 -16    0.58    0.19
   1  20 -15    0.02    0.20
   1 -20 -15    0.58    0.20
   1  20 -14   -0.16    0.28
   1 -20 -14    0.43    0.22
   1  20 -13    0.78    0.34
   1 -20 -13    1.36    0.30
   1  20 -12    1.15    0.39
   1 -20 -12    1.19    0.34
   1  20 -11   14.42    0.94
   1 -20 -11   15.88    0.82
   1  20 -10   11.09    0.86
   1 -20 -10   11.27    0.71
   1  20  -9   33.61    1.48
   1 -20  -9   33.27    1.20
   1  20  -8    7.81    0.74
  -1  20   8    8.80    0.73
   1 -20  -8    8.60    0.65
   1  20  -7   16.38    1.07
  -1  20   7   15.56    0.96
  -1  20   6    5.92    0.63
   1  20  -6    6.74    0.75
   1  20  -5   15.94    1.06
  -1  20   5   15.49    1.01
   1  20  -4   10.59    0.88
  -1  20   4   10.79    0.87
  -1  20   3    0.24    0.35
   1  20  -3    0.15    0.34
  -1  20   2    6.63    0.75
   1  20  -2    6.55    0.68
   1  20  -1   -0.09    0.36
  -1  20   1   -0.44    0.41
  -1  20   0    6.14    0.72
  -1  20  -1    1.10    0.43
   1  20   1    0.59    0.36
   1  20   2   26.50    1.33
  -1  20  -2   25.20    1.32
  -1  20  -3   46.88    1.77
  -1 -20  -3   49.78    1.60
  -1  20  -4   38.08    1.59
   1  20   4   36.37    1.52
  -1  20  -4   35.73    1.54
  -1 -20  -4   33.62    1.33
  -1  20  -5   60.11    1.99
  -1 -20  -5   62.97    1.81
  -1  20  -6    0.57    0.38
  -1 -20  -6    0.35    0.32
  -1  20  -7    2.59    0.52
  -1 -20  -7    3.33    0.49
  -1  20  -8    7.11    0.75
  -1 -20  -8    7.02    0.65
  -1  20  -9    1.47    0.46
  -1 -20  -9    1.82    0.44
  -1  20 -10    4.53    0.59
  -1 -20 -10    4.82    0.55
  -1  20 -11    3.90    0.52
  -1 -20 -11    4.50    0.50
  -1  20 -12    2.51    0.41
  -1 -20 -12    2.54    0.39
  -1  20 -13    1.91    0.37
  -1 -20 -13    2.26    0.36
  -1  20 -14    0.24    0.24
  -1 -20 -14   -0.02    0.23
  -1  20 -15    5.89    0.42
  -1 -20 -15    7.59    0.47
  -1 -20 -16   -0.03    0.15
   1  21 -15    3.19    0.31
   1  21 -14    1.19    0.27
   1 -21 -14    0.73    0.19
   1  21 -13    3.05    0.40
   1 -21 -13    3.05    0.33
   1  21 -12    6.48    0.59
   1 -21 -12    6.85    0.48
   1  21 -11    4.95    0.56
   1 -21 -11    4.92    0.43
   1  21 -10    1.54    0.44
   1 -21 -10    1.09    0.30
   1  21  -9    0.03    0.37
   1  21  -8    3.62    0.55
  -1  21   8    4.50    0.53
  -1  21   7   -0.20    0.30
   1  21  -7    0.22    0.37
   1  21  -6    1.92    0.44
  -1  21   6    1.88    0.44
  -1  21   5    8.39    0.74
   1  21  -5    9.84    0.83
  -1  21   4   34.41    1.48
   1  21  -4   34.53    1.45
   1  21  -3    0.19    0.35
  -1  21   3    0.28    0.36
  -1  21   2    1.23    0.40
   1  21  -2    1.64    0.45
  -1  21   1    2.38    0.55
   1  21  -1    2.43    0.50
   1  21   0   16.10    0.98
  -1  21   0   14.63    1.03
  -1  21  -1   24.59    1.29
   1  21   1   24.46    1.18
  -1  21  -2   11.93    0.95
  -1  21  -3   33.75    1.48
  -1  21  -4    1.43    0.48
  -1  21  -5    3.21    0.55
  -1 -21  -5    3.13    0.46
  -1  21  -6    0.23    0.41
  -1 -21  -6   -0.45    0.34
  -1  21  -7    3.28    0.55
  -1 -21  -7    2.99    0.46
  -1  21  -8    7.85    0.75
  -1 -21  -8    8.74    0.67
  -1  21  -9    0.78    0.38
  -1 -21  -9    1.20    0.40
  -1  21 -10   15.96    0.96
  -1 -21 -10   16.15    0.83
  -1  21 -11    0.20    0.32
  -1 -21 -11    0.42    0.26
  -1  21 -12    1.78    0.35
  -1 -21 -12    1.58    0.32
  -1  21 -13    5.02    0.45
  -1 -21 -13    4.16    0.39
  -1  21 -14    0.38    0.18
  -1 -21 -14    0.84    0.23
   1  22 -14    1.68    0.24
   1  22 -13    0.45    0.23
   1  22 -12    0.44    0.27
   1  22 -11    1.86    0.38
   1  22 -10    2.94    0.47
   1  22  -9    2.97    0.47
   1  22  -8   13.61    0.89
   1  22  -7    2.98    0.49
   1  22  -6   11.50    0.84
  -1  22   6   12.96    0.83
   1  22  -5   -0.38    0.37
  -1  22   5   -0.47    0.37
   1  22  -4    4.55    0.58
  -1  22   4    4.92    0.62
  -1  22   3    5.44    0.64
   1  22  -3    5.83    0.64
  -1  22   2    0.86    0.40
   1  22  -2    0.32    0.35
   1  22  -1   35.22    1.40
  -1  22   1   31.57    1.43
   1  22   0    7.19    0.70
  -1  22   0    6.62    0.74
  -1  22  -1   27.18    1.28
   1  22   1   24.49    1.14
  -1  22  -2   27.05    1.28
  -1  22  -3   38.86    1.53
  -1  22  -4    8.95    0.77
  -1  22  -5   16.45    1.03
  -1  22  -6    7.46    0.71
  -1  22  -7    1.09    0.41
  -1 -22  -7    1.80    0.36
  -1  22  -8    5.07    0.60
  -1 -22  -8    4.45    0.47
  -1  22  -9   -0.33    0.38
  -1 -22  -9   -0.19    0.28
  -1  22 -10    2.02    0.37
  -1 -22 -10    0.68    0.24
  -1  22 -11    0.17    0.25
  -1 -22 -11   -0.28    0.23
  -1  22 -12    0.40    0.23
  -1 -22 -12    0.05    0.19
  -1  22 -13    2.24    0.30
  -1 -22 -13    1.88    0.24
   1  23 -12    0.61    0.22
   1  23 -11    0.75    0.27
   1  23 -10    2.08    0.35
   1  23  -9   -0.45    0.32
   1  23  -8    5.01    0.53
   1  23  -7    4.72    0.55
   1  23  -6   -0.25    0.34
   1  23  -5    0.00    0.31
   1  23  -4    0.73    0.31
   1  23  -3    9.34    0.73
   1  23  -2    7.17    0.65
  -1  23   1    1.42    0.40
   1  23  -1    1.54    0.37
  -1  23   0   23.46    1.14
   1  23   0   24.48    1.09
   1  23   1    5.00    0.53
  -1  23  -1    4.93    0.59
  -1  23  -2   36.47    1.44
  -1  23  -3    0.95    0.44
  -1  23  -4    0.53    0.38
  -1  23  -5    0.06    0.33
  -1  23  -6    0.04    0.33
  -1  23  -7    1.07    0.40
  -1  23  -8    0.02    0.30
  -1  23  -9    3.16    0.44
  -1  23 -10    2.33    0.36
  -1  23 -11    0.77    0.25
  -1  23 -12    3.73    0.34
   1  24 -11    1.52    0.24
   1  24 -10    0.08    0.20
   1  24  -9    0.99    0.28
   1  24  -8    2.98    0.38
   1  24  -7    0.85    0.30
   1  24  -6   10.87    0.70
   1  24  -5    2.70    0.41
  -1  24   4    6.34    0.51
   1  24  -4    6.37    0.58
   1  24  -3    4.34    0.50
  -1  24   3    5.24    0.51
   1  24  -2    0.15    0.27
  -1  24   2   -0.12    0.25
   1  24  -1    1.36    0.34
  -1  24   1    1.33    0.34
   1  24   0    0.28    0.24
  -1  24   0    0.06    0.32
  -1  24  -1    3.33    0.50
  -1  24  -2    6.84    0.63
  -1  24  -3    0.94    0.32
  -1  24  -4   13.17    0.80
  -1  24  -5    1.45    0.34
  -1  24  -6    5.40    0.53
  -1  24  -7    0.01    0.30
  -1  24  -8    3.44    0.42
  -1  24  -9    0.92    0.27
  -1  24 -10    7.21    0.48
   1  25  -9    4.41    0.35
   1  25  -8    0.30    0.19
   1  25  -7   -0.31    0.23
   1  25  -6    0.08    0.22
   1  25  -5   11.19    0.64
   1  25  -4   10.34    0.61
   1  25  -3   -0.03    0.23
  -1  25   3    0.03    0.20
   1  25  -2    9.00    0.58
  -1  25   2    8.81    0.58
   1  25  -1    0.52    0.23
  -1  25   1    0.15    0.24
  -1  25   0    9.88    0.63
  -1  25  -1    0.08    0.24
  -1  25  -2    2.07    0.35
  -1  25  -3   -0.10    0.28
  -1  25  -4    5.04    0.48
  -1  25  -5    1.73    0.32
  -1  25  -6   -0.03    0.24
  -1  25  -7    0.36    0.22
  -1  25  -8    0.32    0.19
  -1  25  -9   -0.15    0.16
   1  26  -5    0.47    0.21
   1  26  -4   15.12    0.61
   1  26  -3    3.55    0.33
   1  26  -2    0.63    0.22
  -1  26   2   -0.20    0.17
  -1  26   1    1.10    0.24
  -1  26   0    0.45    0.20
  -1  26  -1    0.88    0.25
  -1  26  -2    2.76    0.33
  -1  26  -3    0.02    0.19
  -1  26  -4    4.00    0.38
  -1  26  -5    0.04    0.20
  -1  26  -6    1.59    0.25
   2   0 -23    0.41    0.24
   2   0 -22    0.12    0.26
   2   0 -21    0.05    0.27
   2   0 -20   12.91    0.85
   2   0 -19   -0.59    0.39
   2   0 -18   16.42    1.00
   2   0 -17    0.72    0.38
   2   0 -16    3.90    0.57
  -2   0  15    0.16    0.53
  -2   0  14   64.56    3.69
  -2   0  13   -0.42    0.67
  -2   0  12  132.92    4.73
  -2   0  11    0.52    0.63
  -2   0  10  454.46    7.71
  -2   0   9    0.69    0.59
  -2   0   8    7.46    0.96
   2   0  -7    0.34    0.37
  -2   0   7    0.04    0.40
   2   0  -6  808.30    7.70
  -2   0   6  808.53    7.68
   2   0  -5    1.49    0.47
  -2   0   5    2.42    0.49
   2   0  -4 3225.36   13.14
  -2   0   4 3163.33   12.47
  -2   0   3    0.01    0.21
  -2   0   2   15.28    0.64
  -2   0   2   17.64    0.47
  -2   0   1    0.07    0.10
  -2   0   1    0.58    0.15
   2   0   0  379.82    3.30
  -2   0   0  375.40    3.20
  -2   0  -1    0.26    0.14
  -2   0  -1    0.09    0.19
  -2   0  -2   90.54    1.46
  -2   0  -3    0.25    0.18
  -2   0  -4   65.54    1.35
  -2   0  -5    0.03    0.38
  -2   0  -5    0.02    0.16
  -2   0  -6 1095.71    6.44
  -2   0  -6 1131.21    9.37
   2   0   7   -0.17    0.39
  -2   0  -7    0.14    0.23
  -2   0  -7    0.03    0.40
   2   0   8   17.57    1.36
  -2   0  -8   20.83    1.05
  -2   0  -8   20.24    1.43
   2   0   9    0.20    0.43
  -2   0  -9    0.09    0.36
  -2   0 -10  190.24    4.84
   2   0  10  193.86    5.05
   2   0  11   -0.09    0.45
  -2   0 -11    0.63    0.43
   2   0  12   45.61    2.79
   2   0  13    0.68    0.62
   2   0  14   81.24    4.11
  -2   0 -15    0.17    0.31
  -2   0 -16    1.24    0.45
  -2   0 -17    0.52    0.39
  -2   0 -18    9.68    0.79
  -2   0 -19    0.17    0.35
  -2   0 -20   15.83    0.92
  -2   0 -21    0.03    0.29
  -2   0 -22    2.53    0.35
  -2   0 -23   -0.02    0.18
   2  -1 -24    3.38    0.28
   2   1 -23    2.67    0.32
   2  -1 -23    3.74    0.39
   2   1 -22   19.51    0.85
   2  -1 -22   20.01    0.90
   2   1 -21    7.19    0.60
   2  -1 -21    6.32    0.60
   2   1 -20   10.34    0.74
   2  -1 -20    9.71    0.75
   2   1 -19    5.64    0.62
   2  -1 -19    7.10    0.69
   2   1 -18   -0.51    0.44
   2  -1 -18    1.46    0.47
   2   1 -17   20.78    1.12
   2  -1 -17   20.02    1.13
   2   1 -16   14.83    0.97
   2  -1 -16   14.76    0.96
  -2   1  15   -0.16    0.73
  -2  -1  15   -0.73    0.72
  -2   1  14   69.12    3.80
  -2  -1  14   63.08    3.70
  -2   1  13   24.34    2.16
  -2  -1  13   26.81    2.31
  -2   1  12   90.51    3.90
  -2  -1  12   94.28    4.07
  -2   1  11   -0.62    0.75
  -2  -1  11    1.16    0.70
  -2   1  10  143.71    4.34
  -2  -1  10  140.36    4.37
  -2   1   9  188.76    4.64
  -2  -1   9  186.41    4.73
  -2  -1   8    5.41    0.84
  -2   1   8    5.49    0.83
   2   1  -8    5.17    0.76
   2   1  -7   71.62    2.40
  -2   1   7   70.51    2.46
  -2  -1   7   72.61    2.55
   2  -1  -6   30.10    1.56
   2   1  -6   30.42    1.46
  -2  -1   6   30.20    1.53
  -2   1   6   29.43    1.49
   2   1  -5  286.20    4.13
   2  -1  -5  286.78    4.40
  -2   1   5  279.34    4.12
  -2  -1   5  290.74    4.25
   2   1  -4  162.95    2.88
  -2  -1   4  163.58    2.86
  -2   1   4  162.92    2.87
   2   1  -3 5584.65   15.73
  -2   1   3 5595.60   14.78
   2   1  -2 1663.91    7.92
  -2   1   2 1657.82    6.95
  -2  -1   2 1654.05    6.58
   2  -1  -1   53.03    1.33
  -2   1   1   51.25    1.06
  -2   1   1   50.74    1.01
  -2  -1   1   52.94    0.87
   2  -1   0   38.88    1.05
  -2  -1   0   39.42    1.14
  -2   1   0   40.98    1.07
  -2   1  -1   76.84    1.66
  -2  -1  -1   79.54    1.72
   2  -1   1   75.91    1.36
  -2  -1  -1   80.40    1.55
  -2  -1  -2  755.60    4.64
   2   1   2  781.70    3.74
   2   1   3   58.05    1.33
  -2  -1  -3   58.05    1.36
  -2   1  -3   57.38    0.99
  -2   1  -4 6137.57   10.58
  -2  -1  -4 6112.91   14.80
  -2   1  -5 3801.91   16.16
  -2  -1  -5 3804.23   16.12
  -2   1  -5 3808.13    9.31
  -2  -1  -5 3832.16   12.49
   2   1   5 3807.45   14.26
  -2  -1  -6  477.21    6.13
   2   1   6  476.36    5.62
  -2   1  -6  479.52    6.16
  -2   1  -6  474.27    3.62
  -2  -1  -6  474.99    4.72
  -2  -1  -7  119.32    3.28
   2   1   7  117.59    3.10
  -2   1  -7  121.70    2.01
  -2   1  -7  119.61    3.26
  -2  -1  -7  120.36    2.51
  -2  -1  -8   28.35    1.32
  -2  -1  -8   27.19    1.66
   2   1   8   28.23    1.67
  -2   1  -8   25.64    1.63
  -2   1  -9   87.81    3.15
  -2  -1  -9   87.81    3.13
  -2  -1  -9   87.54    2.48
   2  -1   9   93.69    3.35
   2   1   9   89.98    3.13
  -2  -1 -10  119.02    3.82
  -2   1 -10  122.52    3.95
   2  -1  10  125.75    4.15
   2   1  10  115.74    3.81
  -2  -1 -11    4.60    0.87
   2   1  11    7.22    1.09
   2  -1  11    6.22    1.02
  -2  -1 -12   43.66    2.55
   2  -1  12   37.30    2.58
   2   1  12   37.62    2.50
   2   1  13    6.75    1.16
   2  -1  13    8.75    1.43
   2  -1  14    2.81    0.90
   2   1  14    2.24    0.81
  -2  -1 -15   19.21    1.03
  -2   1 -15   17.92    0.96
  -2   1 -16   75.78    2.01
  -2  -1 -16   76.46    2.06
  -2  -1 -17   33.83    1.41
  -2   1 -17   30.41    1.30
  -2  -1 -18    5.64    0.62
  -2   1 -18    4.88    0.57
  -2   1 -19    0.32    0.35
  -2  -1 -19    0.50    0.38
  -2   1 -20   10.12    0.73
  -2  -1 -20    9.74    0.73
  -2   1 -21    0.97    0.31
  -2  -1 -21    0.81    0.34
  -2  -1 -22    1.86    0.33
  -2   1 -22    2.30    0.34
  -2  -1 -23    2.68    0.32
  -2   1 -23    2.37    0.27
   2  -2 -24    0.18    0.17
   2  -2 -23    5.90    0.47
   2   2 -22    0.69    0.27
   2  -2 -22    0.94    0.32
   2   2 -21    0.37    0.25
   2  -2 -21   -0.04    0.31
   2  -2 -20   29.92    1.29
   2   2 -20   32.23    1.24
   2  -2 -19   13.62    0.92
   2   2 -19   13.95    0.88
   2  -2 -18   40.39    1.58
   2   2 -18   37.83    1.43
   2  -2 -17  124.36    2.75
   2   2 -17  118.46    2.55
   2  -2 -16    5.80    0.66
   2   2 -16    5.81    0.64
   2   2 -16    5.67    0.59
  -2   2  15  106.36    4.88
  -2  -2  15   99.11    4.88
  -2   2  14   28.47    2.45
  -2  -2  14   28.66    2.56
  -2   2  13    2.24    0.85
  -2  -2  13    0.61    0.60
   2  -2 -13    1.32    0.63
  -2   2  12   10.09    1.38
  -2  -2  12    9.92    1.36
  -2   2  11   27.37    2.03
  -2  -2  11   34.05    2.34
  -2   2  10   17.76    1.56
  -2  -2  10   17.30    1.59
  -2  -2   9   -0.03    0.46
  -2   2   9    0.20    0.45
   2   2  -8  157.62    3.66
  -2   2   8  157.98    3.98
  -2  -2   8  161.57    4.14
   2   2  -7  188.60    3.75
  -2   2   7  194.62    4.11
  -2  -2   7  190.66    4.19
   2   2  -6 1676.60   10.53
   2  -2  -6 1715.29   11.91
  -2   2   6 1738.73   11.30
  -2  -2   6 1692.05   11.42
   2   2  -5  287.14    4.08
   2   2  -4 1585.67    8.89
   2   2  -3  413.42    4.26
  -2   2   3  413.01    4.17
   2   2  -2 4389.45   13.01
   2  -2  -1 1145.46    6.36
   2   2  -1 1160.49    6.46
  -2   2   1 1140.67    5.65
   2  -2   0  102.51    1.71
  -2   2   0  100.07    1.79
   2  -2   1  578.09    3.71
  -2  -2  -1  586.39    4.51
  -2   2  -1  594.34    4.76
  -2  -2  -2 5516.48   14.07
   2  -2   2 5494.63   10.60
  -2  -2  -3  357.43    3.74
   2   2   3  353.12    3.13
   2   2   4   96.54    1.97
  -2  -2  -4   98.76    2.50
  -2  -2  -4  100.09    2.12
   2   2   5   66.22    1.85
  -2  -2  -5   67.15    2.18
  -2   2  -5   65.92    2.18
  -2   2  -5   68.17    0.84
  -2  -2  -5   64.02    1.77
  -2  -2  -6 1860.62   10.15
  -2   2  -6 1851.47   12.24
  -2  -2  -6 1881.94   12.27
  -2  -2  -7 1492.87    9.67
  -2   2  -7 1502.27   11.80
  -2  -2  -7 1527.77   11.76
   2   2   7 1501.02   10.71
  -2  -2  -8   40.79    2.07
  -2  -2  -8   37.09    1.63
   2   2   8   39.84    1.91
  -2   2  -8   38.50    2.05
  -2  -2  -9   96.94    3.34
  -2  -2  -9  107.32    2.89
   2   2   9   99.77    3.24
   2   2  10    2.38    0.65
  -2  -2 -10    0.56    0.41
  -2  -2 -10    1.77    0.48
   2  -2  10    0.71    0.61
   2  -2  11   84.13    3.71
   2   2  11   84.17    3.40
  -2  -2 -11   87.37    3.45
   2  -2  12   41.63    2.79
   2   2  12   41.44    2.55
   2   2  13   19.75    1.91
   2  -2  13   22.36    2.14
   2  -2  14   73.33    4.01
   2   2  14   69.17    3.67
  -2   2 -15   20.54    1.03
  -2  -2 -15   18.88    1.04
  -2   2 -16    1.57    0.50
  -2  -2 -16    0.85    0.41
  -2  -2 -17   41.77    1.56
  -2   2 -17   42.44    1.50
  -2  -2 -18    8.21    0.73
  -2   2 -18    8.53    0.73
  -2   2 -19    0.45    0.32
  -2  -2 -19    0.47    0.40
  -2   2 -20   10.29    0.70
  -2  -2 -20   10.36    0.77
  -2  -2 -21    5.26    0.54
  -2   2 -21    4.03    0.44
  -2  -2 -22    5.27    0.49
  -2   2 -22    5.74    0.45
  -2  -2 -23    0.75    0.25
   2  -3 -24    4.60    0.34
   2  -3 -23    2.88    0.36
   2  -3 -22   17.11    0.84
   2  -3 -21   19.02    0.97
   2  -3 -20    5.76    0.62
   2   3 -20    7.14    0.60
   2   3 -19   48.48    1.52
   2  -3 -19   46.57    1.65
   2   3 -18   -0.12    0.35
   2  -3 -18    0.32    0.38
   2  -3 -17   46.03    1.70
   2   3 -17   44.73    1.55
   2   3 -17   46.72    1.54
   2   3 -16   33.40    1.33
   2  -3 -16   32.53    1.42
   2   3 -16   33.15    1.30
   2  -3 -15   39.53    1.52
   2  -3 -14    4.14    0.98
  -2  -3  14    2.60    0.98
  -2   3  14    1.55    0.73
  -2   3  13    3.09    0.89
  -2  -3  13    2.47    0.95
   2  -3 -13    2.59    0.79
  -2  -3  12    5.40    1.20
  -2   3  12    5.92    1.10
   2  -3 -12    3.23    0.71
  -2   3  11    4.57    0.91
  -2  -3  11    2.89    0.80
  -2  -3  10   19.75    1.72
  -2   3  10   22.06    1.76
  -2  -3   9  536.18    8.24
  -2   3   9  520.22    7.77
  -2   3   8  487.73    7.03
  -2  -3   8  481.11    7.28
   2   3  -8  477.50    6.21
   2   3  -7    3.36    0.58
  -2   3   7    3.67    0.65
   2  -3  -6  138.74    1.50
  -2   3   6  137.37    3.24
   2   3  -6  133.78    2.91
  -2   3   5  114.18    2.72
   2   3  -5  115.40    2.54
   2   3  -4  745.63    6.08
   2   3  -3 2035.16    9.45
   2   3  -2 4512.14   13.49
   2  -3  -2 4513.65   14.71
  -2   3   1   22.04    0.90
   2  -3  -1   21.98    0.95
   2  -3   0 1834.48    7.59
   2  -3   1 1486.54    5.94
  -2  -3  -2  367.03    4.00
   2   3   2  371.74    2.63
  -2  -3  -3  485.78    4.85
   2   3   3  498.94    3.79
  -2  -3  -4  206.48    3.29
   2  -3   4  210.58    1.83
  -2  -3  -4  206.65    3.72
   2   3   4  210.75    2.89
  -2  -3  -5 3295.31   13.84
   2   3   5 3292.96   12.90
  -2  -3  -5 3318.79   15.77
  -2  -3  -6   58.31    2.22
  -2  -3  -6   59.82    1.98
   2   3   6   55.11    1.88
  -2  -3  -7 1449.58   10.20
   2   3   7 1470.15   10.56
  -2  -3  -8   63.39    2.30
   2   3   8   63.77    2.40
  -2  -3  -8   60.76    2.59
  -2  -3  -9   26.78    1.81
   2   3   9   25.54    1.66
  -2  -3  -9   29.38    1.63
   2   3  10  150.24    4.23
  -2  -3 -10  151.39    3.86
  -2  -3 -10  150.11    4.40
   2   3  11   19.92    1.66
   2  -3  11   15.31    1.67
  -2  -3 -11   18.05    1.62
   2   3  12   43.71    2.61
   2  -3  12   47.31    3.03
   2  -3  13    1.40    0.71
   2   3  13   -0.16    0.51
   2  -3  14    0.01    0.74
   2   3  14    0.76    0.54
  -2   3 -15   25.23    1.11
  -2  -3 -15   26.09    1.21
  -2  -3 -16   26.01    1.24
  -2   3 -16   26.70    1.17
  -2   3 -17   35.62    1.35
  -2  -3 -17   34.45    1.44
  -2  -3 -18   54.88    1.76
  -2   3 -18   56.64    1.66
  -2   3 -19   16.58    0.90
  -2  -3 -19   18.29    1.03
  -2  -3 -20    7.06    0.66
  -2   3 -20    7.01    0.58
  -2   3 -21    2.49    0.37
  -2  -3 -21    3.44    0.47
  -2  -3 -22    1.45    0.33
  -2  -3 -23    0.00    0.19
  -2  -3 -23   -0.04    0.20
   2  -4 -24    0.41    0.17
   2  -4 -24   -0.05    0.15
   2  -4 -23    0.73    0.25
   2  -4 -22    0.32    0.29
   2  -4 -21    2.30    0.42
   2  -4 -20   14.98    0.95
   2  -4 -19   13.74    0.94
   2  -4 -18   13.07    0.97
   2   4 -18   11.73    0.81
   2  -4 -17  149.38    3.04
   2   4 -17  150.21    2.77
   2  -4 -16   11.52    0.91
   2   4 -16   11.04    0.80
   2  -4 -15    9.23    0.78
  -2  -4  14   31.45    2.71
   2  -4 -14   35.56    2.64
  -2   4  14   28.59    2.46
  -2  -4  13   44.17    3.14
  -2   4  13   47.29    3.01
   2  -4 -13   43.50    2.77
   2  -4 -12   22.91    1.94
  -2  -4  12   24.10    2.21
  -2   4  12   26.39    2.16
  -2   4  11   55.78    2.92
   2  -4 -11   58.44    2.95
  -2  -4  11   64.30    3.32
  -2   4  10   47.02    2.52
  -2  -4  10   47.00    2.71
   2   4  -9    2.80    0.58
  -2   4   9    3.44    0.75
  -2   4   8   89.46    3.08
   2   4  -8   94.37    2.71
  -2   4   7   55.65    2.28
   2   4  -7   56.08    1.98
  -2   4   6    1.61    0.49
   2   4  -6    1.95    0.43
  -2   4   5    7.30    0.73
   2   4  -5    7.24    0.66
   2   4  -4  319.47    4.03
   2   4  -3   44.94    1.46
   2  -4  -3   44.95    1.73
   2   4  -2 4696.29   14.50
  -2  -4   2 4744.38   15.87
   2  -4  -2 4719.53   15.87
   2  -4  -1  207.44    3.02
   2  -4   0 4259.50   12.28
   2  -4   1 5691.03   12.22
   2  -4   2  181.40    1.60
   2   4   2  178.82    2.07
   2   4   3 1136.43    5.92
  -2  -4  -3 1146.59    7.96
  -2  -4  -4   53.17    1.82
   2   4   4   50.79    1.45
   2   4   5   78.99    2.06
  -2  -4  -5   81.99    2.57
  -2  -4  -5   83.54    2.37
   2   4   6    2.10    0.53
  -2  -4  -6    2.61    0.72
  -2  -4  -7   78.72    2.79
  -2  -4  -7   77.40    2.54
   2   4   7   78.98    2.44
   2   4   8    1.52    0.56
  -2  -4  -8   -0.09    0.36
  -2  -4  -8    0.69    0.53
   2   4   9  885.88    9.57
  -2  -4  -9  868.27    9.28
   2   4  10   44.50    2.34
  -2  -4 -10   49.50    2.61
  -2  -4 -10   49.36    2.32
  -2  -4 -11    2.33    0.60
   2   4  11    0.73    0.42
   2  -4  12   81.04    4.06
   2   4  12   83.86    3.56
   2  -4  13    4.62    1.15
   2   4  13    5.52    1.04
   2  -4  14   49.53    3.47
  -2  -4 -15    1.75    0.46
  -2  -4 -16   50.70    1.69
  -2   4 -17   57.45    1.67
  -2  -4 -17   55.79    1.80
  -2  -4 -18    6.43    0.69
  -2  -4 -19    2.49    0.51
  -2  -4 -20    0.45    0.38
  -2  -4 -21    8.86    0.66
  -2  -4 -21    7.77    0.52
  -2  -4 -22    2.90    0.40
  -2  -4 -23    0.04    0.19
  -2  -4 -23    0.30    0.17
   2  -5 -24    0.37    0.16
   2  -5 -23    0.26    0.21
   2  -5 -22    0.21    0.26
   2  -5 -21    1.64    0.43
   2  -5 -20    5.03    0.58
   2  -5 -19   44.19    1.59
   2  -5 -18    4.83    0.67
   2   5 -18    3.60    0.48
   2  -5 -17   18.91    1.14
   2   5 -17   16.94    0.98
   2  -5 -16    0.77    0.38
   2   5 -16    0.20    0.30
   2  -5 -15    1.30    0.41
   2   5 -15    0.50    0.33
  -2   5  14   12.24    1.64
   2  -5 -14   13.79    1.70
  -2  -5  14   10.04    1.62
  -2  -5  13    3.24    1.12
  -2   5  13    3.90    1.08
   2  -5 -13    2.66    0.83
  -2  -5  12  115.69    4.81
  -2   5  12  120.75    4.52
   2  -5 -12  116.52    4.45
  -2  -5  11  135.78    4.95
   2  -5 -11  142.08    4.70
  -2   5  11  132.39    4.48
  -2   5  10  277.54    6.11
  -2  -5  10  277.72    6.61
   2  -5 -10  266.50    6.11
  -2   5   9  318.81    6.21
  -2   5   8  116.92    3.57
   2   5  -8  116.11    2.93
  -2   5   7   21.31    1.46
   2   5  -7   21.40    1.22
   2   5  -6   41.70    1.59
  -2   5   5    1.78    0.46
   2   5  -5    2.94    0.45
  -2   5   4  126.41    2.90
   2   5  -4  117.77    2.49
   2   5  -3   78.56    1.97
  -2  -5   2  188.28    3.34
  -2  -5   1  410.00    4.80
   2  -5   1   97.68    1.72
   2  -5   2  779.64    3.96
   2   5   2  776.94    4.91
   2   5   3  217.68    2.83
  -2  -5  -3  233.08    3.87
   2   5   4   90.55    1.99
  -2  -5  -4   87.48    2.49
  -2  -5  -5    4.69    0.66
  -2  -5  -6  327.28    5.22
   2   5   6  324.57    4.57
  -2  -5  -6  321.77    5.59
  -2  -5  -7 1449.06   11.50
  -2  -5  -7 1435.81   12.39
   2   5   7 1478.62   10.67
  -2  -5  -8  275.15    5.66
  -2  -5  -8  283.58    5.36
   2   5   8  283.99    5.04
   2   5   9  137.42    3.78
  -2  -5  -9  142.08    3.95
  -2  -5  -9  136.79    4.20
   2   5  10  114.12    3.67
  -2  -5 -10  113.01    3.99
  -2  -5 -10  121.25    3.84
  -2  -5 -11   13.99    1.44
   2   5  11   14.49    1.50
  -2  -5 -11   15.46    1.62
   2   5  12   10.85    1.37
   2  -5  13   10.56    1.63
   2   5  13   11.11    1.48
   2  -5  14    8.46    1.61
  -2  -5 -15    3.39    0.49
  -2  -5 -16    0.04    0.32
  -2  -5 -17   33.13    1.41
  -2  -5 -18    1.64    0.49
  -2  -5 -19   41.74    1.53
  -2  -5 -20    2.43    0.44
  -2  -5 -20    2.41    0.37
  -2  -5 -21    0.39    0.30
  -2  -5 -21    0.38    0.22
  -2  -5 -22    2.50    0.37
  -2  -5 -22    1.85    0.29
  -2  -5 -22    2.21    0.28
  -2  -5 -23    0.76    0.21
   2  -6 -23    0.74    0.25
   2  -6 -23    0.21    0.20
   2  -6 -22   10.70    0.67
   2  -6 -21    1.14    0.38
   2  -6 -20    6.29    0.63
   2  -6 -19    0.13    0.40
   2   6 -19    0.14    0.25
   2  -6 -18    8.64    0.76
   2   6 -18   10.23    0.78
   2  -6 -17   21.90    1.19
   2   6 -17   21.81    1.11
   2  -6 -16    0.21    0.33
   2   6 -16   -0.33    0.33
   2  -6 -15   10.73    0.85
   2   6 -15    9.26    0.75
  -2  -6  14   -0.75    0.75
   2  -6 -14   -0.08    0.49
  -2  -6  13   24.24    2.41
   2  -6 -13   24.12    2.17
   2  -6 -12   76.63    3.75
  -2  -6  12   77.26    4.01
  -2   6  11  211.67    5.74
  -2  -6  11  204.20    6.18
   2  -6 -11  196.00    5.67
   2  -6 -10   22.90    1.89
   2  -6  -9   52.32    2.69
   2  -6  -8   67.56    2.88
  -2   6   7  764.23    8.77
   2   6  -7  789.42    7.13
  -2   6   6   26.55    1.57
   2   6  -6   25.79    1.27
  -2   6   5   40.92    1.87
   2   6  -5   35.39    1.46
  -2   6   4   70.21    2.27
   2   6  -4   63.58    1.87
   2   6  -3    6.73    0.64
  -2  -6   3    6.97    0.75
  -2   6   3    6.93    0.73
  -2   6   2  468.60    5.53
   2  -6  -2  469.56    5.41
  -2  -6   2  474.65    5.59
   2  -6  -1   54.39    1.73
  -2  -6   1   53.82    1.87
  -2  -6   0 1240.71    8.78
   2  -6   0 1191.79    7.34
  -2  -6  -1  577.59    6.13
   2  -6   1  578.74    4.59
  -2  -6  -2   52.56    1.90
   2  -6   2   49.68    1.17
   2   6   3   33.01    1.20
   2  -6   3   30.30    0.69
  -2  -6  -4    9.12    0.90
   2   6   4   10.98    0.76
  -2  -6  -5   94.09    2.83
   2   6   5   94.25    2.34
   2   6   6   20.84    1.21
  -2  -6  -6   22.17    1.47
  -2  -6  -7  132.27    3.69
  -2  -6  -7  134.24    3.92
  -2  -6  -8  242.57    5.21
  -2  -6  -8  236.57    5.42
   2   6   9  132.39    3.74
  -2  -6  -9  127.10    3.96
  -2  -6  -9  125.17    4.13
  -2  -6 -10    2.31    0.79
  -2  -6 -10    2.53    0.75
   2   6  10    2.90    0.72
  -2  -6 -11   57.76    3.04
  -2  -6 -11   58.71    2.92
   2   6  11   59.15    2.82
   2   6  12  246.10    6.03
  -2  -6 -12  230.06    5.96
   2  -6  13    6.86    1.43
  -2  -6 -14    9.19    0.74
  -2  -6 -15    2.79    0.49
  -2  -6 -16    6.31    0.68
  -2  -6 -17   21.20    1.13
  -2  -6 -18   16.50    1.02
  -2  -6 -19    0.45    0.37
  -2  -6 -20    1.67    0.37
  -2  -6 -20    1.13    0.27
  -2  -6 -21    0.69    0.28
  -2  -6 -21    0.67    0.25
  -2  -6 -21    0.26    0.21
  -2  -6 -22    0.83    0.26
  -2  -6 -22    1.25    0.23
  -2  -6 -22    1.14    0.23
  -2  -6 -23    0.75    0.20
   2  -7 -23    7.70    0.48
   2  -7 -23    6.64    0.43
   2  -7 -22   21.25    0.88
   2  -7 -21    0.51    0.32
   2  -7 -20    0.37    0.34
   2  -7 -19    1.31    0.42
   2   7 -19    1.38    0.34
   2  -7 -18   19.31    1.09
   2   7 -18   17.78    0.98
   2  -7 -17   15.10    1.00
   2   7 -17   13.96    0.91
   2  -7 -16    0.27    0.38
   2   7 -16   -0.54    0.38
   2  -7 -15   48.81    1.73
   2   7 -15   49.04    1.68
   2  -7 -14   10.03    0.80
   2   7 -14    9.79    0.77
   2  -7 -14   10.27    1.57
  -2   7  13  158.56    5.52
  -2  -7  13  163.49    6.24
   2  -7 -13  152.46    5.55
  -2  -7  12   29.67    2.62
   2  -7 -12   28.73    2.37
  -2   7  12   29.31    2.31
  -2   7  11   80.19    3.59
   2  -7 -11   75.02    3.62
  -2   7  10    3.20    0.85
   2  -7 -10    1.13    0.51
  -2   7   9  309.92    6.32
   2  -7  -9  308.14    6.66
  -2   7   8   72.75    2.93
   2  -7  -8   71.09    3.08
  -2   7   7  252.67    5.20
   2  -7  -7  233.81    5.31
   2  -7  -6  536.22    7.58
  -2   7   6  536.93    7.15
   2   7  -6  541.18    5.76
  -2   7   5  147.73    3.62
   2   7  -5  143.52    2.96
  -2   7   4   -0.44    0.49
   2  -7  -4    0.22    0.40
   2   7  -4    1.11    0.33
  -2  -7   3  245.13    4.32
   2  -7  -3  242.14    4.36
   2   7  -3  237.05    3.73
  -2   7   3  249.26    4.42
  -2  -7   2  522.64    6.21
   2  -7  -2  520.47    6.01
   2  -7  -1  172.93    3.27
  -2  -7   1  174.24    3.56
  -2  -7   0 1437.75   10.16
   2  -7   0 1441.53    8.63
  -2  -7  -1   79.96    2.43
   2  -7   1   80.08    1.87
  -2  -7  -2  216.50    4.11
   2  -7   2  208.99    2.69
   2  -7   3   95.92    1.50
  -2  -7  -3  102.90    2.94
   2   7   4  260.06    3.85
  -2  -7  -4  273.82    4.92
   2   7   5  535.38    5.79
  -2  -7  -5  519.61    7.07
   2   7   6  270.40    4.39
  -2  -7  -6  272.92    5.32
  -2  -7  -7  124.61    3.80
  -2  -7  -7  126.50    3.98
   2   7   7  126.49    3.24
   2   7   8   41.57    1.99
  -2  -7  -8   38.73    2.19
  -2  -7  -8   38.08    2.29
   2   7   9   25.28    1.68
  -2  -7  -9   20.29    1.69
  -2  -7  -9   21.52    1.80
  -2  -7 -10  473.51    8.57
  -2  -7 -10  478.08    8.33
   2   7  10  485.79    7.63
   2   7  11    8.41    1.17
  -2  -7 -11    5.65    1.04
  -2  -7 -12   86.37    3.82
  -2  -7 -14   48.85    1.61
  -2  -7 -15   21.65    1.14
  -2  -7 -16    5.40    0.63
  -2  -7 -17   28.70    1.29
  -2  -7 -18    4.80    0.61
  -2  -7 -19   13.47    0.86
  -2  -7 -19   12.03    0.76
  -2  -7 -20    0.00    0.35
  -2  -7 -20   -0.33    0.28
  -2  -7 -20   -0.26    0.30
  -2  -7 -21    1.31    0.32
  -2  -7 -21    1.70    0.30
  -2  -7 -21    1.06    0.24
  -2  -7 -22    0.52    0.24
  -2  -7 -22    0.31    0.16
  -2  -7 -23    4.57    0.34
   2  -8 -23    0.07    0.18
   2  -8 -23   -0.05    0.16
   2  -8 -22    1.33    0.32
   2  -8 -22    0.74    0.27
   2  -8 -21   15.16    0.80
   2  -8 -20   17.93    0.95
   2  -8 -19    1.11    0.39
   2   8 -19    0.92    0.31
   2  -8 -18   36.97    1.47
   2   8 -18   35.40    1.36
   2  -8 -17    0.90    0.42
   2   8 -17    0.27    0.31
   2  -8 -16    0.36    0.33
   2   8 -16   -0.24    0.41
   2  -8 -15   15.72    0.99
   2   8 -15   12.51    0.91
   2  -8 -14    2.08    0.47
   2   8 -14    1.59    0.44
  -2   8  13    7.42    1.30
   2  -8 -13    6.06    1.24
  -2  -8  13    5.85    1.34
  -2   8  12   10.87    1.49
   2  -8 -12    7.85    1.40
  -2  -8  12    8.80    1.48
  -2   8  11    1.44    0.70
   2  -8 -11    2.21    0.74
   2  -8 -10  167.28    5.31
  -2   8  10  162.34    4.97
  -2   8   9    1.91    0.65
   2  -8  -9    2.16    0.78
   2  -8  -8   73.60    3.25
  -2   8   8   76.67    3.10
   2  -8  -7   37.03    2.23
  -2   8   7   36.16    2.08
   2  -8  -6   78.69    3.07
  -2   8   6   81.56    2.94
   2  -8  -5 1078.90   10.70
  -2   8   5 1077.71   10.27
   2   8  -5 1069.53    8.19
   2   8  -4   13.43    0.93
   2  -8  -4   14.75    1.25
  -2   8   4   12.40    1.10
   2   8  -3  368.75    4.86
   2  -8  -3  374.97    5.69
  -2   8   3  380.77    5.77
  -2  -8   3  371.33    5.61
  -2  -8   2  696.74    7.57
   2  -8  -2  699.05    7.34
  -2  -8   1  313.71    5.04
   2  -8  -1  302.20    4.57
   2  -8   0   75.20    2.17
  -2  -8   0   71.24    2.48
  -2  -8  -1   26.73    1.53
   2  -8   1   26.50    1.18
   2  -8   2   50.13    1.47
  -2  -8  -2   50.81    2.13
  -2  -8  -3  698.82    8.11
  -2  -8  -4  208.72    4.55
   2   8   4  206.04    3.65
  -2  -8  -5   55.84    2.45
   2   8   5   54.06    1.97
  -2  -8  -6  229.16    5.14
   2   8   6  232.34    4.24
   2   8   7    2.86    0.60
  -2  -8  -7    3.62    0.81
  -2  -8  -8   16.31    1.53
  -2  -8  -8   14.34    1.44
   2   8   8   13.98    1.22
  -2  -8  -9   96.75    3.80
  -2  -8  -9   94.08    3.83
   2   8   9   98.28    3.29
   2   8  10    3.06    0.77
  -2  -8 -10    1.63    0.59
  -2  -8 -10    1.54    0.58
  -2  -8 -11  200.13    5.85
  -2  -8 -12  138.12    5.03
  -2  -8 -14  143.88    2.76
  -2  -8 -15    6.17    0.68
  -2  -8 -16    0.54    0.35
  -2  -8 -17    0.51    0.34
  -2  -8 -18    2.09    0.47
  -2  -8 -18    2.26    0.47
  -2  -8 -19    1.85    0.44
  -2  -8 -19    0.52    0.32
  -2  -8 -19    1.35    0.31
  -2  -8 -20    3.69    0.45
  -2  -8 -20    3.29    0.36
  -2  -8 -20    4.23    0.45
  -2  -8 -21    0.14    0.24
  -2  -8 -21   -0.02    0.22
  -2  -8 -22    0.48    0.20
  -2  -8 -22    1.02    0.20
   2  -9 -23   13.64    0.53
   2  -9 -23   13.64    0.52
   2  -9 -22   11.33    0.60
   2  -9 -22   10.23    0.57
   2  -9 -21    7.47    0.56
   2  -9 -21    8.23    0.58
   2  -9 -20   19.02    0.94
   2   9 -20   17.98    0.82
   2  -9 -19    0.39    0.35
   2   9 -19    0.44    0.30
   2  -9 -18    1.67    0.45
   2   9 -18    1.47    0.38
   2  -9 -17    9.65    0.81
   2   9 -17    9.86    0.79
   2  -9 -16    2.79    0.49
   2   9 -16    2.53    0.49
   2  -9 -15   15.18    0.98
   2   9 -15   13.85    0.93
   2  -9 -14    1.60    0.43
   2   9 -14    1.12    0.42
   2   9 -13  123.21    2.66
   2  -9 -12   -0.16    0.66
  -2   9  12    0.52    0.71
   2  -9 -11   99.59    4.42
  -2   9  11  102.69    4.23
   2  -9 -10   35.18    2.57
  -2   9  10   37.32    2.46
  -2   9   9   15.75    1.59
   2  -9  -9   13.22    1.51
   2  -9  -8  378.05    7.54
  -2   9   8  375.82    7.11
   2  -9  -7  788.83   10.44
  -2   9   7  814.27    9.98
   2  -9  -6  696.02    9.36
  -2   9   6  691.19    8.94
   2  -9  -5  196.10    4.76
  -2   9   5  199.35    4.65
   2  -9  -4  460.91    6.95
   2   9  -4  446.16    5.42
   2   9  -3  252.08    4.23
   2  -9  -3  253.97    4.92
  -2  -9   3  253.89    4.91
   2  -9  -2   68.97    2.46
  -2  -9   2   73.16    2.61
   2  -9  -1  847.25    8.06
  -2  -9   1  840.21    8.82
  -2  -9   0  321.55    5.48
   2  -9   0  315.44    4.65
   2  -9   1    7.45    0.73
  -2  -9  -1    6.34    0.86
  -2  -9  -2  942.65    9.66
   2  -9   2  936.80    6.89
  -2  -9  -3   29.48    1.82
  -2  -9  -4  159.02    4.23
  -2  -9  -5   39.44    2.20
   2   9   5   38.04    1.74
  -2  -9  -6   16.28    1.51
   2   9   6   17.47    1.27
   2   9   7    0.38    0.38
  -2  -9  -7    0.51    0.49
  -2  -9  -8   15.79    1.59
  -2  -9  -8   15.90    1.62
   2   9   8   14.84    1.27
  -2  -9  -9   82.26    3.65
  -2  -9  -9   78.74    3.62
  -2  -9 -10   13.25    1.55
  -2  -9 -10   16.55    1.77
  -2  -9 -11  277.98    7.18
  -2  -9 -12   19.22    2.01
  -2  -9 -13    0.56    0.37
  -2  -9 -14    4.05    0.59
  -2  -9 -15  135.54    2.70
  -2  -9 -16   79.40    2.08
  -2  -9 -16   78.83    2.02
  -2  -9 -17   10.22    0.80
  -2  -9 -17   10.55    0.77
  -2  -9 -17    9.80    0.69
  -2  -9 -18    3.27    0.51
  -2  -9 -18    3.45    0.46
  -2  -9 -19    7.35    0.62
  -2  -9 -19    7.57    0.61
  -2  -9 -20    1.59    0.31
  -2  -9 -20    1.76    0.33
  -2  -9 -21    1.29    0.30
  -2  -9 -21    0.87    0.24
  -2  -9 -22   -0.11    0.20
  -2  -9 -22   -0.03    0.15
   2 -10 -22    0.47    0.21
   2 -10 -22    0.02    0.19
   2 -10 -21    8.82    0.57
   2 -10 -21    9.00    0.57
   2 -10 -20    0.92    0.31
   2  10 -20    0.87    0.26
   2 -10 -20    1.32    0.37
   2 -10 -19   23.49    1.06
   2  10 -19   22.58    1.00
   2 -10 -18   40.07    1.46
   2  10 -18   38.12    1.40
   2 -10 -17    1.50    0.44
   2  10 -17    1.18    0.42
   2 -10 -16   31.59    1.38
   2  10 -16   30.54    1.38
   2 -10 -15    0.24    0.36
   2  10 -15    0.17    0.32
   2 -10 -14    5.21    0.61
   2  10 -14    4.58    0.59
   2 -10 -13    7.24    0.68
   2  10 -13    9.17    0.79
  -2  10  12   25.61    2.29
   2 -10 -12   25.77    2.43
   2 -10 -11   -0.37    0.57
  -2  10  11    1.16    0.57
   2 -10 -10   21.33    2.08
  -2  10  10   22.11    1.94
  -2  10   9    5.95    1.01
   2 -10  -9    7.80    1.24
  -2  10   8    0.67    0.51
   2 -10  -8    0.73    0.68
  -2  10   7    3.33    0.79
   2 -10  -7    4.15    0.91
  -2  10   6  137.00    4.16
   2 -10  -6  136.19    4.34
   2 -10  -5  435.36    7.41
  -2  10   5  439.77    7.26
   2 -10  -4  243.10    5.29
  -2 -10   3  590.28    7.89
   2  10  -3  574.19    6.65
   2 -10  -3  569.59    7.71
  -2 -10   2  403.05    6.49
   2 -10  -2  397.48    6.14
   2 -10  -1    1.07    0.44
  -2 -10   1    2.51    0.70
  -2 -10   0  189.60    4.47
   2 -10   0  191.18    3.87
   2 -10   1  280.52    4.41
  -2 -10  -1  269.73    5.37
  -2 -10  -2   55.65    2.51
  -2 -10  -3    2.23    0.62
  -2 -10  -4   10.26    1.19
  -2 -10  -5    4.76    0.86
  -2 -10  -6   86.71    3.51
  -2 -10  -7   54.70    2.92
   2  10   7   55.02    2.40
  -2 -10  -8    0.08    0.55
  -2 -10  -8    0.74    0.64
  -2 -10  -9   15.00    1.65
  -2 -10  -9   15.20    1.70
  -2 -10 -10   58.44    3.35
  -2 -10 -11   12.39    1.60
  -2 -10 -12   10.52    0.76
  -2 -10 -13  153.33    2.76
  -2 -10 -13  148.99    2.74
  -2 -10 -14   69.64    1.90
  -2 -10 -14   72.41    1.95
  -2 -10 -15    3.22    0.52
  -2 -10 -15    3.22    0.55
  -2 -10 -16   17.94    1.01
  -2 -10 -16   17.93    1.01
  -2 -10 -17    0.75    0.39
  -2 -10 -17    0.65    0.34
  -2 -10 -18   16.86    0.92
  -2 -10 -18   17.49    0.92
  -2 -10 -19    2.98    0.42
  -2 -10 -19    3.69    0.45
  -2 -10 -20    5.40    0.49
  -2 -10 -20    4.70    0.45
  -2 -10 -21    1.16    0.26
  -2 -10 -21    1.20    0.25
   2 -11 -22    5.48    0.35
   2 -11 -22    5.71    0.38
   2 -11 -21    4.02    0.38
   2 -11 -21    4.09    0.39
   2 -11 -20   13.18    0.70
   2  11 -20   11.05    0.60
   2 -11 -20   12.54    0.69
   2 -11 -19    5.12    0.53
   2  11 -19    5.39    0.52
   2 -11 -19    5.33    0.51
   2 -11 -18   11.73    0.78
   2  11 -18   12.33    0.80
   2 -11 -17    0.14    0.30
   2  11 -17   -0.13    0.31
   2 -11 -16    3.29    0.50
   2  11 -16    3.99    0.59
   2 -11 -15    0.41    0.38
   2  11 -15    0.70    0.41
   2 -11 -14    2.76    0.49
   2  11 -14    1.40    0.44
   2 -11 -13   17.88    1.02
   2  11 -13   17.70    1.07
   2  11 -12    4.82    0.63
   2 -11 -11   29.15    2.56
  -2  11  11   33.21    2.56
   2 -11 -10   27.10    2.37
  -2  11  10   25.98    2.16
  -2  11   9   -0.31    0.71
   2 -11  -9   -0.35    0.51
   2 -11  -8   85.72    3.88
  -2  11   8   87.21    3.69
  -2  11   7    5.12    0.97
   2 -11  -7    4.71    0.93
   2 -11  -6  332.38    7.04
  -2  11   6  332.71    6.80
   2 -11  -5  179.58    4.96
   2 -11  -4  107.97    3.69
  -2 -11   3   35.94    2.08
   2 -11  -3   33.16    1.97
   2 -11  -2    5.43    0.83
  -2 -11   2    6.39    0.95
   2 -11  -1   15.05    1.25
  -2 -11   1   14.76    1.35
  -2 -11   0  162.26    4.41
   2 -11   0  162.81    3.81
  -2 -11  -1  143.66    4.17
   2 -11   1  142.44    3.34
  -2 -11  -2    1.66    0.58
  -2 -11  -3    1.56    0.63
  -2 -11  -4   33.41    2.18
  -2 -11  -5   73.88    3.30
  -2 -11  -6   59.90    3.16
  -2 -11  -7   16.15    1.69
  -2 -11  -8   64.92    3.42
  -2 -11  -9    6.95    1.26
  -2 -11  -9    7.36    1.27
  -2 -11 -10   19.09    2.02
  -2 -11 -11  134.19    5.36
  -2 -11 -11  132.32    2.51
  -2 -11 -12    1.59    0.40
  -2 -11 -13   16.43    0.92
  -2 -11 -13   16.90    0.98
  -2 -11 -14    5.49    0.60
  -2 -11 -14    6.29    0.67
  -2 -11 -15    5.55    0.61
  -2 -11 -15    6.43    0.64
  -2 -11 -16   38.10    1.39
  -2 -11 -16   38.07    1.42
  -2 -11 -17    0.37    0.31
  -2 -11 -17    0.29    0.33
  -2 -11 -18   44.74    1.38
  -2 -11 -18   41.42    1.35
  -2 -11 -19    1.22    0.29
  -2 -11 -19    0.32    0.25
  -2 -11 -20    4.22    0.40
  -2 -11 -20    4.22    0.42
  -2 -11 -21    0.71    0.21
  -2 -11 -21    0.31    0.20
   2 -12 -21    1.24    0.23
   2 -12 -21    1.02    0.24
   2 -12 -20    0.78    0.25
   2  12 -20    0.32    0.19
   2 -12 -20    0.54    0.26
   2 -12 -19    8.05    0.58
   2  12 -19    7.97    0.60
   2 -12 -19    8.95    0.62
   2 -12 -18   12.81    0.77
   2  12 -18   11.24    0.76
   2 -12 -18   12.54    0.78
   2 -12 -17   20.23    1.00
   2  12 -17   20.34    1.08
   2 -12 -17   21.02    1.02
   2 -12 -16   37.15    1.38
   2  12 -16   36.58    1.49
   2 -12 -15   13.42    0.89
   2  12 -15   13.30    0.98
   2 -12 -14    1.65    0.45
   2  12 -14    0.58    0.41
   2  12 -13   12.51    0.95
   2  12 -12    0.65    0.39
   2  12 -11  109.11    2.55
   2 -12 -10   93.85    4.49
  -2  12  10   94.85    4.26
   2 -12  -9   60.93    3.53
  -2  12   9   65.96    3.46
  -2  12   8   23.83    2.07
   2 -12  -8   23.00    2.11
   2 -12  -7    6.67    1.17
   2 -12  -6   -0.07    0.59
   2 -12  -5    0.59    0.53
   2 -12  -4    5.73    0.98
   2 -12  -3    7.20    1.02
  -2 -12   3    6.43    0.97
  -2 -12   2  343.14    6.76
   2 -12  -2  337.85    6.28
   2 -12  -1    7.07    0.95
  -2 -12   1    8.09    1.06
  -2 -12   0  185.53    4.97
   2 -12   0  185.24    4.26
  -2 -12  -1    2.22    0.64
  -2 -12  -2   50.46    2.66
  -2 -12  -3    2.28    0.71
  -2 -12  -4    8.22    1.19
  -2 -12  -5   36.32    2.46
  -2 -12  -6    1.23    0.53
  -2 -12  -7    4.94    1.06
  -2 -12  -8   20.68    2.07
  -2 -12  -9    8.08    1.38
  -2 -12  -9    9.47    1.50
  -2 -12 -10   49.47    3.30
  -2  12 -11   16.93    1.02
  -2 -12 -11   16.95    0.96
  -2  12 -12   10.56    0.84
  -2 -12 -12   10.18    0.81
  -2 -12 -13    4.32    0.55
  -2 -12 -14    7.62    0.68
  -2 -12 -15    6.85    0.62
  -2 -12 -15    6.29    0.64
  -2 -12 -16   24.79    1.08
  -2 -12 -16   26.10    1.16
  -2 -12 -17    1.80    0.34
  -2 -12 -17    2.07    0.41
  -2 -12 -18   -0.04    0.30
  -2 -12 -18    0.42    0.28
  -2 -12 -19    0.38    0.24
  -2 -12 -19    0.53    0.27
  -2 -12 -20    0.52    0.23
  -2 -12 -20    0.41    0.22
  -2 -12 -21    3.86    0.31
   2 -13 -21    0.01    0.17
   2 -13 -20   19.25    0.70
   2  13 -20   18.79    0.68
   2 -13 -20   20.14    0.77
   2 -13 -19    1.01    0.25
   2  13 -19    1.01    0.29
   2 -13 -19    1.00    0.29
   2 -13 -18   11.07    0.66
   2  13 -18    9.90    0.69
   2 -13 -18   12.29    0.74
   2 -13 -17   23.77    1.01
   2  13 -17   22.72    1.11
   2 -13 -16    0.33    0.30
   2  13 -16    0.45    0.36
   2 -13 -16    0.36    0.37
   2  13 -15   46.90    1.70
   2 -13 -15   46.90    1.55
   2  13 -14   85.96    2.34
   2 -13 -14   83.71    2.07
   2  13 -13    4.45    0.66
   2 -13 -13    4.71    0.59
   2  13 -12   22.55    1.25
   2 -13 -12   21.04    1.04
   2  13 -11   54.19    1.86
   2 -13 -11   55.03    1.62
   2  13 -10    9.99    0.83
   2 -13  -9   37.75    2.88
   2 -13  -8   99.68    4.47
   2 -13  -7  113.24    4.58
   2 -13  -6    5.52    1.04
   2 -13  -5   41.81    2.63
   2 -13  -4  232.72    5.91
   2 -13  -3   10.64    1.25
  -2 -13   3   10.68    1.28
   2 -13  -2    3.71    0.73
  -2 -13   2    5.79    1.02
  -2 -13   1   30.93    2.18
   2 -13  -1   31.05    1.96
  -2 -13   0   55.65    2.92
  -2 -13  -1    5.84    1.02
  -2 -13  -2  139.61    4.65
  -2 -13  -3   34.32    2.41
  -2 -13  -4  172.50    5.40
  -2 -13  -5   19.94    1.94
  -2 -13  -6  134.88    5.04
  -2 -13  -7   60.86    3.51
  -2 -13  -8   32.16    2.61
  -2  13 -10    1.20    0.35
  -2 -13 -10    0.93    0.31
  -2  13 -11    1.00    0.44
  -2 -13 -11    1.02    0.41
  -2  13 -12    0.43    0.31
  -2 -13 -12    1.18    0.39
  -2  13 -13   20.79    1.12
  -2 -13 -13   20.75    1.08
  -2 -13 -14    7.43    0.67
  -2 -13 -15    2.73    0.47
  -2 -13 -16    2.39    0.45
  -2 -13 -17    0.96    0.28
  -2 -13 -17    1.15    0.38
  -2 -13 -18   22.19    0.86
  -2 -13 -18   22.72    0.95
  -2 -13 -19    0.43    0.22
  -2 -13 -19   -0.14    0.24
  -2 -13 -20    8.17    0.48
   2  14 -20    5.43    0.36
   2 -14 -20    5.54    0.41
   2  14 -19    3.97    0.39
   2 -14 -19    4.31    0.42
   2  14 -18   32.77    1.15
   2 -14 -18   34.43    1.12
   2  14 -17    0.02    0.30
   2 -14 -17    0.44    0.31
   2  14 -16   50.68    1.67
   2 -14 -16   52.00    1.53
   2  14 -15   58.73    1.88
   2 -14 -15   59.93    1.70
   2  14 -14    0.35    0.38
   2 -14 -14    0.77    0.42
   2  14 -13  106.95    2.64
   2 -14 -13  101.55    2.24
   2  14 -12   26.06    1.36
   2 -14 -12   26.54    1.18
   2  14 -11   10.00    0.88
   2 -14 -11    9.87    0.74
   2  14 -10   33.54    1.50
   2 -14 -10   33.96    1.28
   2  14  -9  125.26    2.77
   2 -14  -9  128.40    2.39
   2 -14  -8   10.50    1.59
   2 -14  -7    1.84    0.81
   2 -14  -6   55.99    3.28
   2 -14  -5   60.75    3.31
   2 -14  -4   51.96    2.93
   2 -14  -3   52.26    2.85
  -2 -14   2   64.53    3.23
   2 -14  -2   63.89    3.01
  -2 -14   1   88.20    3.81
  -2 -14   0   16.29    1.70
  -2 -14  -1   19.26    1.84
  -2 -14  -2   16.76    1.76
  -2 -14  -3    0.71    0.59
  -2 -14  -4    0.76    0.69
  -2 -14  -5   46.71    3.08
  -2 -14  -6   70.19    3.80
  -2 -14  -7   48.89    3.26
  -2  14  -8   45.90    1.65
  -2 -14  -8   46.12    1.50
  -2  14  -9   19.18    1.12
  -2 -14  -9   18.14    1.00
  -2  14 -10   53.34    1.80
  -2 -14 -10   56.25    1.73
  -2  14 -11  115.70    2.65
  -2 -14 -11  120.34    2.53
  -2  14 -12   10.68    0.83
  -2 -14 -12   12.55    0.87
  -2  14 -13   25.39    1.23
  -2 -14 -13   26.61    1.21
  -2  14 -14    0.30    0.28
  -2 -14 -14    0.76    0.36
  -2 -14 -15    1.64    0.40
  -2 -14 -16    6.86    0.64
  -2 -14 -17    0.82    0.34
  -2 -14 -18    6.68    0.53
  -2 -14 -19    1.18    0.30
  -2 -14 -20    1.89    0.26
   2 -15 -20    6.32    0.38
   2  15 -19    6.77    0.45
   2 -15 -19    7.94    0.48
   2  15 -18    3.57    0.43
   2 -15 -18    4.51    0.44
   2  15 -17   18.80    0.93
   2 -15 -17   19.56    0.88
   2  15 -16   13.64    0.88
   2 -15 -16   14.73    0.82
   2  15 -15    0.05    0.38
   2 -15 -15    0.29    0.34
   2  15 -14   39.64    1.57
   2 -15 -14   40.14    1.38
   2  15 -13   11.62    0.91
   2 -15 -13   11.07    0.78
   2  15 -12    4.00    0.57
   2 -15 -12    3.60    0.48
   2  15 -11   15.23    1.06
   2 -15 -11   16.27    0.91
   2  15 -10   11.12    0.90
   2 -15 -10   10.87    0.78
   2  15  -9   22.49    1.25
   2 -15  -9   20.57    1.02
   2  15  -8   49.93    1.77
  -2  15   8   49.68    1.69
   2 -15  -8   47.35    1.46
   2  15  -7   33.89    1.44
   2 -15  -6   30.10    2.51
   2 -15  -5   13.79    1.67
   2 -15  -4    8.29    1.22
   2 -15  -3   26.50    2.11
  -2 -15   1    2.91    0.87
  -2 -15   0   49.83    3.08
  -2 -15  -1    1.41    0.66
  -2 -15  -2   58.15    3.34
  -2 -15  -3   89.93    4.21
  -2 -15  -4  227.18    6.76
  -2 -15  -5   30.24    2.59
  -2 -15  -6   68.36    3.89
  -2  15  -7   40.43    1.60
  -2 -15  -7   40.75    1.43
  -2  15  -8   68.84    2.07
  -2 -15  -8   70.65    1.93
  -2  15  -9    2.86    0.55
  -2 -15  -9    3.52    0.52
  -2  15 -10    1.05    0.42
  -2 -15 -10    0.60    0.41
  -2  15 -11   23.27    1.23
  -2 -15 -11   27.45    1.25
  -2  15 -12    0.44    0.36
  -2 -15 -12    0.08    0.37
  -2  15 -13   28.08    1.29
  -2 -15 -13   28.74    1.25
  -2  15 -14   -0.10    0.27
  -2 -15 -14   -0.02    0.35
  -2 -15 -15    0.45    0.35
  -2 -15 -16    0.67    0.33
  -2 -15 -17    0.99    0.32
  -2 -15 -18   17.81    0.77
  -2 -15 -19    0.35    0.21
   2  16 -19    0.12    0.15
   2 -16 -19    0.03    0.16
   2  16 -18    2.41    0.33
   2 -16 -18    2.63    0.32
   2  16 -17   27.89    1.06
   2 -16 -17   28.81    0.98
   2  16 -16    9.21    0.70
   2 -16 -16    8.90    0.62
   2  16 -15   39.67    1.47
   2 -16 -15   40.36    1.29
   2  16 -14   -0.17    0.41
   2 -16 -14    0.02    0.29
   2  16 -13    8.93    0.83
   2 -16 -13    8.64    0.68
   2  16 -12    0.37    0.47
   2 -16 -12    1.00    0.32
   2  16 -11   24.78    1.32
   2 -16 -11   23.45    1.07
   2  16 -10  193.85    3.61
   2 -16 -10  194.83    3.03
   2  16  -9    5.18    0.69
   2 -16  -9    3.38    0.45
   2  16  -8    0.51    0.40
  -2  16   8   -0.39    0.38
  -2  16   7   60.87    1.88
   2  16  -7   61.31    1.98
   2  16  -6   30.51    1.38
  -2  16   6   31.36    1.38
   2 -16  -5   17.65    1.97
   2  16  -5   19.11    1.08
  -2  16   5   18.88    1.08
   2 -16  -4    7.60    1.21
  -2 -16   0   17.26    1.93
  -2 -16  -1   42.60    2.97
  -2 -16  -2    2.02    0.82
  -2 -16  -3   96.17    4.55
  -2  16  -5    0.44    0.32
  -2 -16  -5    1.51    0.42
  -2  16  -6   59.54    1.87
  -2 -16  -6   58.15    1.75
  -2  16  -7   41.10    1.63
  -2 -16  -7   39.58    1.46
  -2  16  -8   16.83    1.08
  -2 -16  -8   16.88    0.99
  -2  16  -9   46.02    1.76
  -2 -16  -9   47.29    1.62
  -2  16 -10   27.09    1.35
  -2 -16 -10   26.57    1.22
  -2  16 -11   45.41    1.71
  -2 -16 -11   48.39    1.63
  -2  16 -12    3.97    0.52
  -2 -16 -12    5.68    0.62
  -2  16 -13    2.28    0.40
  -2 -16 -13    3.24    0.50
  -2  16 -14    6.70    0.62
  -2 -16 -14    7.32    0.66
  -2  16 -15    0.85    0.28
  -2 -16 -15    0.49    0.32
  -2 -16 -16   11.79    0.72
  -2 -16 -17    2.56    0.37
  -2 -16 -18    0.89    0.24
  -2 -16 -19    0.33    0.19
   2  17 -18    0.35    0.17
   2 -17 -18    0.36    0.20
   2  17 -17   12.50    0.68
   2 -17 -17   12.48    0.62
   2  17 -16    0.42    0.29
   2 -17 -16   -0.15    0.23
   2  17 -15    2.31    0.46
   2 -17 -15    3.38    0.43
   2  17 -14    0.86    0.41
   2 -17 -14    0.47    0.29
   2  17 -13    9.31    0.81
   2 -17 -13    9.79    0.71
   2  17 -12    0.40    0.39
   2 -17 -12    0.72    0.34
   2  17 -11   14.54    1.04
   2 -17 -11   13.96    0.83
   2  17 -10    5.59    0.68
   2 -17 -10    5.30    0.56
   2  17  -9   70.97    2.20
   2 -17  -9   70.29    1.81
   2  17  -8  175.97    3.41
  -2  17   8  181.49    3.22
   2  17  -7    2.07    0.48
  -2  17   7    1.27    0.40
   2  17  -6    6.37    0.71
  -2  17   6    6.07    0.68
  -2  17   5   19.50    1.12
   2  17  -5   19.94    1.14
  -2  17   4   19.02    1.11
   2  17  -4   21.78    1.15
  -2  17   3   24.39    1.25
   2  17  -3   23.33    1.19
   2  17  -2    2.80    0.50
  -2  17   2    2.67    0.48
   2  17  -1   14.14    0.96
  -2  17   1   12.92    0.93
   2  17   0    2.94    0.50
  -2  17   0    2.18    0.45
  -2 -17   0    3.78    0.46
  -2  17  -1    0.20    0.35
   2  17   1    0.01    0.32
  -2 -17  -1    0.26    0.28
  -2  17  -2    7.87    0.73
   2  17   2    7.36    0.74
  -2 -17  -2    8.54    0.72
   2  17   3    4.76    0.62
  -2  17  -3    4.05    0.60
  -2 -17  -3    4.87    0.55
   2  17   4   45.83    1.66
  -2  17  -4   46.84    1.71
  -2 -17  -4   47.90    1.61
   2  17   5  188.12    3.27
  -2  17  -5  184.25    3.31
  -2 -17  -5  181.81    3.09
  -2  17  -6   94.02    2.36
  -2 -17  -6   90.41    2.22
  -2  17  -7   37.13    1.60
  -2  17  -7   38.35    1.52
  -2 -17  -7   38.10    1.46
  -2  17  -8   57.23    1.97
  -2 -17  -8   61.00    1.83
  -2  17  -9   13.17    0.98
  -2 -17  -9   13.60    0.90
  -2  17 -10   46.17    1.74
  -2 -17 -10   49.20    1.65
  -2  17 -11    4.07    0.59
  -2 -17 -11    4.19    0.57
  -2  17 -12    1.26    0.37
  -2 -17 -12    1.67    0.48
  -2  17 -13    1.07    0.41
  -2 -17 -13    0.62    0.38
  -2  17 -14    2.10    0.39
  -2 -17 -14    1.37    0.40
  -2  17 -15    0.95    0.30
  -2 -17 -15    1.40    0.35
  -2 -17 -16    0.35    0.29
  -2 -17 -17    2.39    0.33
  -2 -17 -18    3.77    0.33
   2  18 -17    3.03    0.34
   2 -18 -17    3.48    0.32
   2  18 -16    0.00    0.24
   2 -18 -16    0.32    0.23
   2  18 -15   13.44    0.82
   2 -18 -15   15.00    0.71
   2  18 -14    5.81    0.61
   2 -18 -14    5.23    0.48
   2  18 -13   40.41    1.54
   2 -18 -13   38.79    1.25
   2  18 -12    0.55    0.38
   2 -18 -12    1.05    0.32
   2  18 -11   92.91    2.43
   2 -18 -11   86.31    1.94
   2  18 -10    0.33    0.39
   2 -18 -10    0.49    0.31
   2  18  -9    0.63    0.39
  -2  18   8    0.17    0.31
   2  18  -8    0.12    0.37
   2  18  -7   28.12    1.39
  -2  18   7   26.86    1.28
   2  18  -6   54.84    1.89
  -2  18   6   53.52    1.83
  -2  18   5    7.87    0.76
   2  18  -5    7.47    0.74
   2  18  -4    0.20    0.38
  -2  18   4   -0.01    0.38
   2  18  -3    0.06    0.34
  -2  18   3    1.14    0.36
  -2  18   2   10.91    0.89
   2  18  -2   11.01    0.82
  -2  18   1  117.64    2.76
   2  18  -1  124.60    2.65
  -2  18   0   16.36    1.08
  -2  18  -1   15.29    1.02
  -2 -18  -1   13.41    0.89
  -2  18  -2    1.06    0.41
   2  18   2    1.38    0.47
  -2 -18  -2    1.56    0.40
  -2  18  -3   25.03    1.30
   2  18   3   25.72    1.30
  -2 -18  -3   25.53    1.20
  -2  18  -4   17.82    1.10
  -2 -18  -4   17.17    1.00
  -2  18  -5    4.77    0.60
  -2 -18  -5    6.24    0.64
  -2  18  -6    0.23    0.40
  -2  18  -6    0.48    0.37
  -2 -18  -6    0.34    0.36
  -2  18  -7   20.95    1.20
  -2 -18  -7   21.78    1.13
  -2  18  -8   16.67    1.10
  -2 -18  -8   15.55    0.98
  -2  18  -9    0.67    0.40
  -2 -18  -9    0.57    0.40
  -2  18 -10   28.60    1.37
  -2 -18 -10   29.24    1.27
  -2  18 -11   13.94    0.94
  -2 -18 -11   16.04    0.95
  -2  18 -12    0.14    0.31
  -2 -18 -12    0.67    0.39
  -2  18 -13   25.39    1.12
  -2 -18 -13   29.03    1.16
  -2  18 -14    0.85    0.30
  -2 -18 -14    1.69    0.38
  -2  18 -15    6.11    0.48
  -2 -18 -15    7.19    0.57
  -2 -18 -16    3.15    0.39
  -2 -18 -17    0.93    0.24
   2  19 -17    1.76    0.23
   2  19 -16   -0.23    0.23
   2 -19 -16    0.07    0.17
   2  19 -15   -0.09    0.25
   2 -19 -15    0.43    0.21
   2  19 -14    1.36    0.35
   2 -19 -14    1.68    0.31
   2  19 -13    0.67    0.34
   2 -19 -13    1.11    0.29
   2  19 -12   -0.08    0.37
   2 -19 -12    0.07    0.26
   2  19 -11   15.05    1.01
   2 -19 -11   14.73    0.79
   2  19 -10    0.40    0.42
   2  19  -9   91.08    2.42
  -2  19   8    3.65    0.54
   2  19  -8    4.18    0.62
   2  19  -7   29.13    1.41
  -2  19   7   28.55    1.31
  -2  19   6   12.94    0.92
   2  19  -6   13.42    0.98
   2  19  -5    1.11    0.40
  -2  19   5    0.36    0.40
   2  19  -4   13.67    0.97
  -2  19   4   13.79    0.96
  -2  19   3    0.31    0.43
   2  19  -3    0.93    0.34
  -2  19   2    0.11    0.41
   2  19  -2   -0.05    0.35
  -2  19   1    1.86    0.39
   2  19  -1    1.68    0.39
   2  19   0    5.86    0.61
  -2  19   0    6.32    0.72
  -2  19  -1    3.15    0.51
  -2  19  -2   15.99    1.05
  -2 -19  -2   15.86    0.94
  -2  19  -3    8.01    0.77
  -2 -19  -3    6.63    0.66
  -2  19  -4    8.00    0.78
  -2 -19  -4    7.58    0.70
  -2  19  -5   95.66    2.45
  -2 -19  -5   99.99    2.33
  -2  19  -6   -0.05    0.37
  -2 -19  -6    0.46    0.33
  -2  19  -7   11.65    0.96
  -2 -19  -7   10.51    0.84
  -2  19  -8   11.91    0.96
  -2 -19  -8   11.97    0.85
  -2  19  -9   15.75    1.05
  -2 -19  -9   16.54    0.96
  -2  19 -10   -0.62    0.42
  -2 -19 -10    0.08    0.35
  -2  19 -11    0.09    0.34
  -2 -19 -11    0.69    0.39
  -2  19 -12    3.94    0.53
  -2 -19 -12    5.02    0.58
  -2  19 -13    2.01    0.38
  -2 -19 -13    2.36    0.41
  -2  19 -14    4.55    0.46
  -2 -19 -14    5.10    0.49
  -2  19 -15    6.76    0.46
  -2 -19 -15    7.64    0.52
  -2 -19 -16   -0.19    0.19
   2  20 -16    2.15    0.28
   2  20 -15    0.76    0.25
   2  20 -14    1.53    0.33
   2 -20 -14    1.95    0.27
   2  20 -13    4.39    0.51
   2 -20 -13    3.54    0.37
   2  20 -12   11.30    0.80
   2  20 -11    5.36    0.64
   2  20 -10    0.37    0.38
   2  20  -9    1.09    0.45
   2  20  -8   -0.14    0.44
  -2  20   8   -0.30    0.34
  -2  20   7   15.52    0.97
   2  20  -7   16.63    1.06
   2  20  -6    0.14    0.38
  -2  20   6    0.15    0.35
  -2  20   5   32.56    1.44
   2  20  -5   31.02    1.40
   2  20  -4   -0.10    0.34
  -2  20   4   -0.27    0.42
   2  20  -3   38.07    1.52
  -2  20   3   36.06    1.54
  -2  20   2   23.87    1.27
   2  20  -2   23.80    1.21
  -2  20   1    5.04    0.63
   2  20  -1    6.25    0.63
   2  20   0    6.06    0.63
  -2  20   0    5.76    0.69
  -2  20  -1    6.60    0.74
  -2  20  -2   -0.65    0.45
  -2  20  -3   31.94    1.46
  -2 -20  -3   31.71    1.32
  -2  20  -4    4.41    0.63
  -2 -20  -4    5.29    0.64
  -2  20  -5   18.41    1.10
  -2  20  -5   18.75    1.17
  -2 -20  -5   16.98    0.99
  -2  20  -6   45.15    1.74
  -2 -20  -6   42.29    1.51
  -2  20  -7   75.45    2.23
  -2 -20  -7   76.32    2.00
  -2  20  -8   -0.34    0.38
  -2 -20  -8    0.05    0.32
  -2  20  -9    7.03    0.70
  -2 -20  -9    8.60    0.70
  -2  20 -10   25.86    1.22
  -2 -20 -10   26.20    1.11
  -2  20 -11    5.04    0.57
  -2 -20 -11    4.88    0.53
  -2  20 -12    7.20    0.62
  -2 -20 -12    6.67    0.55
  -2  20 -13   13.99    0.74
  -2 -20 -13   14.49    0.74
  -2  20 -14    0.70    0.21
  -2 -20 -14    0.69    0.26
  -2 -20 -15   21.34    0.73
   2  21 -15    3.32    0.32
   2  21 -14   -0.02    0.20
   2  21 -13    0.45    0.27
   2  21 -12   -0.09    0.27
   2  21 -11    5.86    0.59
   2  21 -10   12.07    0.82
   2  21  -9    1.89    0.44
  -2  21   8    9.88    0.74
   2  21  -8   10.46    0.82
  -2  21   7   17.56    0.98
   2  21  -7   18.78    1.08
   2  21  -6   23.10    1.19
  -2  21   6   21.54    1.13
  -2  21   5   17.22    1.05
   2  21  -5   16.66    1.03
   2  21  -4    1.01    0.32
  -2  21   4    0.85    0.42
   2  21  -3    0.97    0.36
  -2  21   3    0.85    0.40
  -2  21   2    4.04    0.59
   2  21  -2    5.68    0.63
   2  21  -1    0.00    0.34
  -2  21   1   -0.35    0.43
  -2  21   0    1.39    0.48
   2  21   0    1.69    0.39
  -2  21  -1   45.78    1.74
  -2  21  -2    1.20    0.50
  -2  21  -3   25.61    1.31
  -2  21  -4   12.32    0.92
  -2  21  -4   13.07    0.99
  -2  21  -5   53.79    1.85
  -2 -21  -5   47.31    1.54
  -2  21  -6    1.74    0.52
  -2 -21  -6    1.23    0.34
  -2  21  -7    2.99    0.52
  -2 -21  -7    4.20    0.53
  -2  21  -8    2.04    0.48
  -2 -21  -8    1.34    0.34
  -2  21  -9    0.59    0.36
  -2 -21  -9    0.95    0.33
  -2  21 -10    3.14    0.47
  -2 -21 -10    2.97    0.40
  -2  21 -11   -0.21    0.30
  -2 -21 -11   -0.25    0.29
  -2  21 -12    3.19    0.40
  -2 -21 -12    3.93    0.41
  -2  21 -13    4.83    0.42
  -2 -21 -13    4.05    0.39
  -2 -21 -14    0.07    0.18
   2  22 -14   16.82    0.63
   2  22 -13    3.32    0.37
   2  22 -12    1.55    0.31
   2  22 -11    0.42    0.27
   2  22 -10    1.07    0.33
   2  22  -9    4.62    0.53
  -2  22   8   -0.12    0.27
   2  22  -8   -0.17    0.35
   2  22  -7    0.56    0.34
  -2  22   7    2.05    0.40
  -2  22   6    1.58    0.39
   2  22  -6    1.69    0.40
  -2  22   5    2.23    0.45
   2  22  -5    2.55    0.45
   2  22  -4    6.72    0.66
  -2  22   4    5.80    0.62
  -2  22   3    0.85    0.38
   2  22  -3   -0.06    0.33
  -2  22   2    5.27    0.65
   2  22  -2    5.69    0.60
   2  22  -1    3.41    0.51
  -2  22   1    3.10    0.55
  -2  22   0   12.69    0.93
  -2  22  -1   57.88    1.90
  -2  22  -2    0.83    0.43
  -2  22  -2    1.15    0.49
  -2  22  -3    6.16    0.69
  -2  22  -4    1.29    0.47
  -2  22  -5   -0.80    0.43
  -2  22  -6    0.07    0.35
  -2  22  -7    8.37    0.73
  -2 -22  -7    8.01    0.63
  -2  22  -8    1.62    0.40
  -2 -22  -8    0.79    0.28
  -2  22  -9    0.57    0.30
  -2 -22  -9    0.12    0.27
  -2  22 -10    3.35    0.44
  -2 -22 -10    3.30    0.39
  -2  22 -11    0.45    0.25
  -2 -22 -11    0.00    0.24
  -2  22 -12    8.83    0.54
  -2 -22 -12    9.62    0.52
   2  23 -12   20.50    0.74
   2  23 -11    2.14    0.33
   2  23 -10    0.08    0.25
   2  23  -9    2.57    0.40
   2  23  -8   10.20    0.70
   2  23  -7    0.37    0.27
  -2  23   6   13.24    0.79
   2  23  -6   11.54    0.76
  -2  23   5    0.66    0.32
   2  23  -5    0.63    0.30
  -2  23   4   25.05    1.16
   2  23  -4   26.79    1.15
   2  23  -3   -0.04    0.31
  -2  23   3    0.41    0.35
  -2  23   2    2.13    0.45
   2  23  -2    2.65    0.42
   2  23  -1   11.55    0.74
  -2  23   1    9.90    0.82
  -2  23   0    1.01    0.44
  -2  23  -1    2.42    0.49
  -2  23  -2    8.77    0.76
  -2  23  -3    0.59    0.38
  -2  23  -4   26.32    1.20
  -2  23  -5    0.17    0.36
  -2  23  -6    7.75    0.69
  -2  23  -7    1.09    0.34
  -2  23  -8    2.98    0.42
  -2  23  -9    0.96    0.32
  -2  23 -10    0.30    0.23
  -2  23 -11    0.32    0.19
   2  24 -11    3.76    0.32
   2  24 -10   -0.18    0.20
   2  24  -9    1.35    0.26
   2  24  -8    0.45    0.24
   2  24  -7    7.86    0.57
   2  24  -6    3.92    0.44
   2  24  -5    0.90    0.31
   2  24  -4    6.38    0.53
   2  24  -3    3.70    0.45
  -2  24   2   27.76    1.11
   2  24  -2   25.63    1.00
  -2  24   1    5.07    0.56
  -2  24   0    6.58    0.61
  -2  24  -1    5.55    0.58
  -2  24  -2    3.60    0.48
  -2  24  -3    0.52    0.33
  -2  24  -4    0.76    0.32
  -2  24  -5    0.40    0.29
  -2  24  -6    0.06    0.28
  -2  24  -7    2.03    0.33
  -2  24  -8    0.48    0.25
  -2  24  -9   -0.14    0.20
  -2  24 -10    1.88    0.25
   2  25  -8    1.64    0.25
   2  25  -7   -0.28    0.20
   2  25  -6    4.19    0.37
  -2  25   5    8.78    0.50
   2  25  -5    8.59    0.54
   2  25  -4    4.52    0.41
  -2  25   4    5.16    0.42
  -2  25   3    6.16    0.51
   2  25  -3    5.95    0.45
  -2  25   2    0.53    0.26
  -2  25   1    3.41    0.43
  -2  25   0    9.19    0.62
  -2  25  -1   -0.22    0.27
  -2  25  -2    4.11    0.46
  -2  25  -3    0.09    0.27
  -2  25  -4    0.44    0.25
  -2  25  -5    0.71    0.27
  -2  25  -6    7.04    0.51
  -2  25  -7    1.52    0.28
  -2  25  -8    1.46    0.24
  -2  26   3    6.32    0.40
  -2  26   2   10.74    0.54
  -2  26   1    1.27    0.26
  -2  26   0    3.69    0.36
  -2  26  -1    0.60    0.22
  -2  26  -2    0.33    0.21
  -2  26  -3   -0.15    0.21
  -2  26  -4    0.11    0.20
  -2  26  -5    0.51    0.18
   3   0 -23    0.29    0.19
   3   0 -22   13.48    0.72
   3   0 -21   -0.39    0.30
   3   0 -20   31.22    1.27
   3   0 -19    0.01    0.37
   3   0 -18   33.72    1.44
   3   0 -18   33.01    1.25
   3   0 -17   -0.10    0.33
   3   0 -17    0.04    0.32
   3   0 -16    1.43    0.42
   3   0 -16    1.63    0.37
  -3   0  14   59.37    3.53
  -3   0  13   -0.21    0.69
  -3   0  12  175.17    5.50
  -3   0  11    0.42    0.55
  -3   0  10  871.80   10.73
  -3   0   9   -0.22    0.53
   3   0  -9   -0.48    0.59
   3   0  -8  102.14    3.35
  -3   0   8  101.04    3.22
  -3   0   7   -0.21    0.43
   3   0  -7   -0.33    0.44
   3   0  -6   37.60    1.84
  -3   0   6   37.16    1.68
  -3   0   5    0.02    0.30
   3   0  -5    1.57    0.48
  -3   0   4 1162.08    7.66
  -3   0   3    0.04    0.10
  -3   0   3    0.76    0.32
  -3   0   2 3263.46    9.79
  -3   0   2 3257.22    9.17
  -3   0   1    0.34    0.14
  -3   0   1    0.52    0.25
  -3   0   0 1185.50    6.96
   3   0   0 1157.34    7.13
  -3   0  -1    0.31    0.30
   3   0   1   -0.01    0.22
  -3   0  -2 2396.34    9.38
  -3   0  -3   12.77    0.83
  -3   0  -4  196.85    2.68
  -3   0  -5   -0.29    0.47
  -3   0  -5    2.76    0.37
  -3   0  -6 1979.27   13.79
  -3   0  -6 1993.26    8.95
   3   0   7    0.02    0.39
  -3   0  -7   -0.49    0.57
  -3   0  -7    0.31    0.22
  -3   0  -8  295.95    5.92
   3   0   8  302.56    5.47
  -3   0  -9   -0.78    0.60
   3   0   9   -0.54    0.51
  -3   0 -10   51.02    2.72
   3   0  10   46.00    2.49
   3   0  11   -0.43    0.54
  -3   0 -11    0.00    0.48
  -3   0 -12    2.39    0.73
   3   0  12    3.46    0.87
   3   0  13    1.10    0.78
  -3   0 -15   -0.49    0.41
  -3   0 -16   88.26    2.20
  -3   0 -17   -0.52    0.41
  -3   0 -18    0.21    0.34
  -3   0 -19   -0.25    0.35
  -3   0 -20   11.36    0.76
  -3   0 -21   -0.03    0.24
  -3   0 -22   10.64    0.60
  -3   0 -23   -0.04    0.17
   3  -1 -23    0.71    0.22
   3   1 -23    0.71    0.22
   3   1 -22    2.31    0.37
   3  -1 -22    0.96    0.28
   3   1 -21    0.24    0.26
   3  -1 -21    0.87    0.33
   3   1 -20   13.96    0.87
   3  -1 -20   14.61    0.91
   3   1 -19    0.66    0.36
   3   1 -19    0.97    0.30
   3  -1 -18   15.42    1.00
   3   1 -18   15.05    0.96
   3   1 -18   16.86    0.93
   3   1 -17    2.05    0.44
   3  -1 -17    1.10    0.43
   3   1 -17    1.29    0.38
   3  -1 -17    0.91    0.29
   3   1 -16   38.69    1.51
   3  -1 -16   38.40    1.55
   3   1 -16   40.38    1.43
   3  -1 -16   38.38    1.36
  -3   1  14    0.68    0.51
  -3  -1  14    0.59    0.72
  -3   1  13   30.89    2.44
  -3  -1  13   26.27    2.26
  -3   1  12  413.46    8.31
  -3  -1  12  420.02    8.51
  -3   1  11   10.80    1.38
  -3  -1  11   13.13    1.49
  -3   1  10  347.66    6.79
  -3  -1  10  328.35    6.64
  -3   1   9    2.05    0.56
   3   1  -9    2.52    0.66
  -3  -1   9    2.56    0.68
  -3   1   8   35.01    1.91
  -3  -1   8   38.17    1.99
   3   1  -8   36.18    1.97
   3  -1  -8   38.43    2.12
  -3  -1   7   58.43    2.29
  -3   1   7   59.35    2.31
   3  -1  -7   62.29    2.53
   3   1  -7   59.15    2.38
  -3  -1   6    6.00    0.73
  -3   1   6    7.14    0.79
   3  -1  -6    7.23    0.87
   3   1  -6    6.73    0.80
  -3  -1   5  188.93    3.45
  -3   1   5  184.73    3.42
   3  -1  -5  193.28    3.92
   3   1  -5  182.53    3.67
  -3  -1   4  225.49    3.39
  -3   1   4  232.97    3.49
   3   1  -4  233.00    3.95
  -3   1   3   21.76    0.99
  -3  -1   3   21.87    0.93
  -3   1   2    7.15    0.44
  -3  -1   2    6.90    0.44
  -3  -1   1   19.83    0.55
  -3   1   1   20.09    0.84
  -3   1   1   20.01    0.73
  -3  -1   1   19.45    0.86
   3  -1  -1   22.35    1.06
  -3   1   0    7.89    0.60
  -3  -1   0    8.33    0.63
   3  -1   0    8.31    0.63
  -3  -1  -1    0.83    0.31
  -3  -1  -1    0.51    0.23
   3  -1   1    0.75    0.25
  -3   1  -1    0.34    0.25
  -3  -1  -2 1743.78    8.65
   3  -1   2 1757.15    8.27
  -3  -1  -3  317.30    3.67
   3   1   3  316.71    2.99
  -3  -1  -4  174.58    2.75
  -3  -1  -4  175.89    3.66
   3   1   4  174.23    2.66
  -3   1  -4  174.92    2.24
  -3   1  -4  177.22    3.65
  -3   1  -5   51.23    2.14
  -3   1  -5   52.80    1.25
  -3  -1  -5   50.50    2.09
   3   1   5   51.12    1.62
  -3  -1  -5   49.21    1.52
  -3   1  -6   11.61    0.62
   3   1   6    8.96    0.79
  -3  -1  -6   10.47    0.74
  -3   1  -6   10.86    1.08
  -3  -1  -6    8.48    0.97
  -3   1  -7  119.67    3.59
  -3  -1  -7  113.34    3.52
  -3  -1  -7  119.62    2.55
   3   1   7  116.95    3.06
  -3   1  -8  607.23    8.51
  -3  -1  -8  614.46    8.56
  -3  -1  -8  632.57    6.12
   3   1   8  617.58    7.56
  -3   1  -9  211.67    5.29
  -3  -1  -9  216.16    5.32
   3  -1   9  219.33    5.17
   3   1   9  215.80    4.82
  -3  -1 -10   34.09    2.24
   3  -1  10   30.03    2.06
   3   1  10   28.62    1.91
  -3   1 -10   35.22    2.31
   3   1  11    3.36    0.78
  -3  -1 -11    3.88    0.89
   3  -1  11    3.98    0.86
   3  -1  12    6.21    1.07
   3   1  12    5.36    0.97
  -3  -1 -12    5.53    1.08
   3  -1  13    1.27    0.64
   3   1  13    1.78    0.76
   3  -1  14   36.21    2.78
  -3  -1 -15   11.62    0.83
  -3   1 -15   11.94    0.82
  -3  -1 -16    8.10    0.75
  -3   1 -16    7.13    0.68
  -3  -1 -17    6.95    0.69
  -3   1 -17    6.76    0.67
  -3  -1 -18   11.33    0.85
  -3   1 -18    9.97    0.77
  -3   1 -19    3.19    0.49
  -3  -1 -19    2.31    0.47
  -3  -1 -20   -0.48    0.35
  -3   1 -20   -0.06    0.31
  -3   1 -21    0.45    0.26
  -3  -1 -21    0.32    0.29
  -3   1 -22    2.56    0.33
  -3  -1 -22    2.73    0.36
  -3  -1 -23    0.14    0.17
  -3  -1 -23    0.27    0.19
   3  -2 -23    1.48    0.28
   3  -2 -22    4.31    0.47
   3   2 -22    4.26    0.40
   3  -2 -21   12.33    0.80
   3   2 -21   13.77    0.76
   3  -2 -20   10.67    0.80
   3   2 -20    9.21    0.68
   3   2 -19   -0.21    0.33
   3   2 -19    0.48    0.28
   3  -2 -18    3.88    0.61
   3   2 -18    4.83    0.57
   3   2 -18    4.96    0.55
   3  -2 -17    3.66    0.60
   3   2 -17    4.23    0.55
   3   2 -17    4.21    0.53
   3  -2 -17    2.86    0.43
   3   2 -16    2.42    0.45
   3  -2 -16    2.33    0.52
   3   2 -16    3.32    0.48
   3  -2 -16    3.08    0.44
   3  -2 -15   23.20    1.21
  -3   2  14   70.79    3.87
  -3  -2  14   70.48    3.95
   3  -2 -14   63.28    3.48
  -3   2  13  246.04    6.81
  -3  -2  13  249.99    7.04
  -3   2  12  110.76    4.33
  -3  -2  12  114.13    4.49
  -3   2  11   12.86    1.47
  -3  -2  11   13.87    1.56
  -3   2  10  593.69    8.90
  -3  -2  10  601.35    9.16
  -3  -2   9    3.44    0.85
   3   2  -9    2.48    0.65
  -3   2   9    3.31    0.73
  -3   2   8 1105.32   10.70
  -3  -2   8 1075.09   10.69
   3   2  -8 1094.23   10.53
  -3   2   7   53.63    2.23
  -3  -2   7   49.90    2.17
   3  -2  -7   51.60    2.37
   3   2  -7   52.15    2.19
  -3   2   6  182.62    3.76
  -3  -2   6  182.96    3.78
   3  -2  -6  180.78    4.15
   3   2  -6  170.85    3.75
  -3  -2   5    6.29    0.67
   3  -2  -5    7.62    0.84
   3   2  -5    5.52    0.70
  -3   2   5    5.76    0.67
  -3  -2   4  181.80    3.07
  -3   2   4  179.59    3.15
   3   2  -4  183.44    3.49
  -3  -2   3  228.72    3.03
   3   2  -3  239.95    3.81
  -3  -2   2  273.32    2.71
  -3   2   2  270.76    3.24
  -3   2   1   81.57    1.73
  -3  -2   1   81.99    1.06
   3  -2  -1   79.25    1.99
   3  -2   0  795.01    5.90
  -3   2  -1 1218.12    7.90
  -3  -2  -1 1203.78    7.76
   3  -2   1 1224.92    6.82
   3   2   2   12.12    0.33
  -3  -2  -2   11.58    0.78
   3  -2   2   11.43    0.66
   3   2   3 1065.95    4.93
   3  -2   3 1077.98    6.14
  -3   2  -4   10.28    0.93
  -3  -2  -4   11.97    0.80
  -3  -2  -4    9.87    0.90
   3   2   4    8.94    0.57
  -3   2  -5  782.66    8.26
  -3  -2  -5  757.71    6.45
  -3  -2  -5  778.55    8.23
   3   2   5  775.42    6.05
  -3   2  -6  560.37    7.41
  -3  -2  -6  556.27    7.33
  -3  -2  -6  542.40    5.67
   3   2   6  553.31    5.77
  -3   2  -7  539.96    7.71
  -3  -2  -7  541.95    7.74
  -3  -2  -7  559.44    6.02
   3   2   7  544.53    6.38
  -3  -2  -8   27.68    1.44
  -3  -2  -8   24.98    1.77
   3   2   8   26.07    1.54
  -3   2  -8   24.72    1.77
  -3  -2  -9  220.25    5.46
   3   2   9  212.97    4.66
  -3   2  -9  220.20    5.51
  -3  -2 -10   36.34    2.37
   3  -2  10   33.26    2.21
   3   2  10   33.96    2.03
  -3  -2 -11   60.98    3.14
   3  -2  11   69.47    3.41
   3   2  11   64.59    2.99
   3   2  12   -0.06    0.58
  -3  -2 -12    0.62    0.49
   3  -2  12    0.57    0.57
   3  -2  13   17.84    1.92
   3  -2  14   80.68    4.22
  -3  -2 -15    0.94    0.38
  -3   2 -15    0.42    0.32
  -3   2 -16   80.55    2.04
  -3  -2 -16   77.87    2.11
  -3  -2 -17    0.94    0.40
  -3   2 -17    1.30    0.40
  -3   2 -18   52.61    1.65
  -3  -2 -18   54.30    1.75
  -3   2 -19    0.96    0.34
  -3  -2 -19    0.65    0.37
  -3  -2 -20    9.57    0.72
  -3   2 -20   10.01    0.68
  -3   2 -21    1.90    0.35
  -3  -2 -21    2.03    0.38
  -3  -2 -22    0.53    0.26
  -3   2 -22    1.01    0.24
  -3  -2 -23   -0.06    0.17
  -3  -2 -23   -0.25    0.21
   3  -3 -24    1.65    0.23
   3  -3 -23    4.22    0.39
   3  -3 -22   10.58    0.67
   3  -3 -21    3.57    0.48
   3  -3 -20   14.14    0.91
   3   3 -20   13.99    0.78
   3  -3 -19   24.52    1.24
   3   3 -19   24.54    1.10
   3   3 -19   24.93    1.09
   3  -3 -18    7.38    0.76
   3   3 -18    7.11    0.65
   3   3 -18    8.59    0.71
   3  -3 -17  113.13    2.70
   3   3 -17  120.08    2.54
   3   3 -17  115.37    2.46
   3   3 -16    6.99    0.66
   3  -3 -16    5.82    0.66
   3   3 -16    7.01    0.64
   3  -3 -16    5.95    0.57
   3  -3 -15  135.88    2.87
   3   3 -15  139.58    2.66
  -3   3  14    1.45    0.79
  -3  -3  14    1.80    0.86
   3  -3 -14    0.22    0.59
  -3   3  13    4.99    1.06
  -3  -3  13    3.97    1.05
  -3  -3  12    4.11    1.00
  -3   3  12    5.60    1.12
  -3   3  11   90.67    3.73
  -3  -3  11   80.61    3.65
  -3   3  10  121.04    4.05
  -3  -3  10  114.37    4.10
   3   3 -10  112.07    3.68
  -3   3   9    6.16    0.93
  -3  -3   9    5.56    0.93
   3   3  -9    7.05    1.02
  -3  -3   8    0.24    0.43
   3   3  -8    0.67    0.49
  -3   3   8    0.72    0.47
  -3  -3   7  139.01    3.65
  -3   3   7  137.58    3.56
   3  -3  -7  136.10    3.91
   3   3  -7  132.24    3.44
  -3   3   6 1043.94    9.15
  -3  -3   6 1013.50    9.13
   3  -3  -6 1057.43   10.23
   3   3  -6 1018.77    9.05
  -3   3   5  731.07    7.10
  -3  -3   5  717.49    6.98
   3   3  -5  730.19    7.31
   3  -3  -5  740.16    8.06
   3  -3  -4  181.86    3.77
   3   3  -4  181.58    3.49
  -3   3   3  102.17    2.29
   3  -3  -3  104.72    2.70
   3   3  -3  100.29    2.48
   3   3  -2  780.33    6.68
  -3   3   2  796.84    6.01
   3  -3  -2  785.87    6.83
  -3   3   1  221.42    3.04
   3  -3  -1  232.81    3.47
   3  -3   0   16.74    0.88
  -3  -3  -1    2.04    0.41
   3  -3   1    2.06    0.32
  -3   3  -2    1.70    0.49
  -3  -3  -2    1.18    0.35
   3   3   2    1.04    0.12
   3  -3   2    0.88    0.25
  -3  -3  -3   47.03    1.63
   3  -3   3   45.30    1.20
  -3  -3  -4   35.25    1.48
   3   3   4   34.43    1.09
  -3  -3  -4   37.24    1.75
  -3   3  -4   38.18    1.78
   3  -3   4   36.20    1.05
  -3  -3  -5  126.25    2.85
   3   3   5  129.15    2.46
  -3  -3  -5  123.86    3.38
  -3   3  -5  130.39    3.48
   3  -3   5  130.52    2.03
  -3  -3  -6  238.89    4.05
  -3  -3  -6  241.03    4.96
   3   3   6  240.86    3.73
  -3   3  -6  250.11    5.10
  -3  -3  -7 2292.64   16.04
  -3  -3  -7 2332.05   13.30
  -3  -3  -8  433.02    7.36
  -3  -3  -8  446.84    6.05
   3   3   8  439.27    6.10
  -3  -3  -9 1031.90    9.56
   3   3   9 1020.41   10.08
  -3  -3  -9 1018.69   12.02
  -3  -3 -10   30.43    2.16
   3   3  10   28.73    1.84
  -3  -3 -11   35.81    2.44
   3   3  11   33.99    2.15
   3  -3  11   36.54    2.59
   3  -3  12   51.65    3.19
  -3  -3 -12   44.42    2.83
   3  -3  13    1.78    0.95
   3  -3  14   13.24    1.90
  -3  -3 -14    9.66    0.76
  -3  -3 -15   92.02    2.24
  -3   3 -15   92.69    2.13
  -3   3 -16    9.95    0.76
  -3  -3 -16    9.12    0.78
  -3  -3 -17   41.38    1.56
  -3   3 -17   41.17    1.46
  -3  -3 -18   19.48    1.08
  -3   3 -18   15.76    0.91
  -3  -3 -19   -0.04    0.38
  -3   3 -19    0.47    0.30
  -3   3 -20    4.46    0.47
  -3  -3 -20    4.51    0.55
  -3  -3 -21   13.14    0.77
  -3   3 -21   13.23    0.67
  -3  -3 -22    7.13    0.53
  -3  -3 -22    6.56    0.49
  -3  -3 -23    8.66    0.49
  -3  -3 -23    9.01    0.47
   3  -4 -24    4.50    0.33
   3  -4 -24    4.22    0.31
   3  -4 -23    2.69    0.35
   3  -4 -22    2.37    0.38
   3  -4 -21   16.81    0.90
   3  -4 -20    5.92    0.63
   3   4 -20    5.43    0.51
   3  -4 -19   33.43    1.42
   3   4 -19   32.07    1.26
   3  -4 -18    2.61    0.52
   3   4 -18    2.41    0.45
   3  -4 -17    1.50    0.50
   3   4 -17    0.95    0.34
   3  -4 -16    5.41    0.67
   3   4 -16    5.53    0.61
   3  -4 -15    2.59    0.48
   3   4 -15    2.77    0.45
   3  -4 -14    2.87    0.95
  -3   4  14    3.61    0.90
  -3  -4  14    3.90    1.12
   3  -4 -13  174.45    5.75
  -3  -4  13  169.69    5.96
  -3   4  13  178.73    5.82
  -3  -4  12   10.77    1.46
  -3   4  12    8.79    1.29
  -3  -4  11   81.64    3.74
  -3   4  11   81.22    3.58
  -3  -4  10   20.25    1.80
  -3   4  10   22.84    1.82
   3   4 -10   21.57    1.59
  -3   4   9   66.41    2.84
  -3  -4   9   70.75    3.07
   3   4  -9   70.65    2.73
  -3   4   8    3.44    0.76
   3   4  -8    3.11    0.66
  -3   4   7 1369.90   11.44
  -3  -4   7 1349.06   11.62
   3   4  -7 1342.40   10.86
  -3   4   6    0.18    0.42
   3   4  -6    0.46    0.44
   3  -4  -5  226.65    4.63
   3   4  -5  222.48    4.05
  -3   4   4  295.84    4.40
   3  -4  -4  293.22    4.90
   3   4  -4  292.71    4.49
   3  -4  -3    6.56    0.75
  -3   4   3    7.41    0.70
   3   4  -3    6.38    0.69
   3   4  -2  158.19    3.08
  -3   4   2  159.97    2.93
   3  -4  -2  163.13    3.22
   3  -4  -1   90.50    2.24
   3  -4   0   24.29    1.12
   3  -4   1  216.59    2.92
  -3  -4  -2   48.97    1.78
   3  -4   2   51.46    1.30
   3   4   3  208.54    2.19
   3  -4   3  213.23    2.42
  -3  -4  -4    7.05    0.85
  -3  -4  -4    7.17    0.75
   3  -4   4    7.29    0.42
   3   4   5    7.06    0.59
  -3  -4  -5    5.80    0.84
  -3  -4  -5    6.33    0.73
   3   4   6    5.51    0.62
  -3  -4  -6    6.70    0.88
   3   4   7  873.55    7.85
  -3  -4  -7  877.32    8.69
  -3  -4  -7  870.76   10.10
  -3  -4  -8   22.03    1.47
   3   4   8   22.54    1.41
  -3  -4  -8   26.21    1.91
  -3  -4  -9  164.11    4.86
   3   4   9  162.58    3.98
  -3  -4  -9  158.09    4.03
  -3  -4 -10   20.86    1.84
  -3  -4 -10   20.49    1.52
   3   4  10   19.15    1.51
  -3  -4 -11   60.05    3.22
  -3  -4 -12    2.86    0.84
   3  -4  12    3.04    0.92
   3  -4  13    0.39    0.75
   3  -4  14   10.36    1.60
  -3  -4 -14   10.80    0.76
  -3  -4 -15    7.88    0.75
  -3   4 -15   10.16    0.77
  -3   4 -16   29.96    1.23
  -3  -4 -16   29.83    1.33
  -3   4 -17   98.10    2.17
  -3  -4 -17   97.89    2.37
  -3   4 -18    9.24    0.69
  -3  -4 -18    9.38    0.81
  -3  -4 -19   24.70    1.16
  -3  -4 -20    0.50    0.35
  -3  -4 -21    6.52    0.58
  -3  -4 -22    1.16    0.29
  -3  -4 -22    1.66    0.30
  -3  -4 -23    0.01    0.17
  -3  -4 -23   -0.09    0.16
   3  -5 -23    0.01    0.20
   3  -5 -22    2.84    0.40
   3  -5 -21    0.71    0.33
   3  -5 -20    0.55    0.35
   3   5 -20    0.67    0.29
   3  -5 -19   23.99    1.23
   3   5 -19   22.42    1.07
   3  -5 -18    0.86    0.44
   3   5 -18    0.55    0.33
   3  -5 -17   45.24    1.70
   3   5 -17   44.45    1.58
   3  -5 -16    0.49    0.37
   3   5 -16    0.46    0.30
   3  -5 -15   28.75    1.35
   3   5 -15   31.21    1.32
  -3  -5  14   10.71    1.67
   3  -5 -14   12.58    1.72
  -3   5  14   12.30    1.70
  -3   5  13   45.73    3.00
   3  -5 -13   44.39    3.00
  -3  -5  13   42.33    3.06
  -3   5  12   23.71    2.07
   3  -5 -12   24.46    2.13
  -3  -5  12   22.20    2.14
  -3   5  11   18.87    1.85
  -3  -5  11   16.55    1.76
  -3   5  10    0.72    0.50
  -3  -5  10    0.01    0.46
  -3   5   9  134.03    4.13
  -3  -5   9  130.12    4.29
   3   5  -9  133.36    3.69
   3   5  -8  143.06    3.70
   3   5  -7  154.89    3.67
  -3   5   6   14.45    1.18
   3   5  -6   16.17    1.18
  -3   5   5  182.91    3.81
   3   5  -5  174.49    3.66
  -3   5   4  703.58    7.06
   3   5  -4  694.55    6.98
   3  -5  -4  705.45    7.90
   3   5  -3  387.85    5.08
  -3   5   3  398.47    5.14
   3  -5  -3  395.83    5.59
  -3  -5   2  466.68    5.88
   3   5  -2  458.14    5.48
  -3   5   2  471.86    5.38
   3  -5  -2  456.48    5.57
  -3  -5   1 1545.52   10.57
   3  -5  -1 1517.15    9.48
   3  -5   0  187.37    3.05
  -3  -5  -1  639.77    6.64
   3  -5   1  622.84    5.11
  -3  -5  -2   13.80    1.01
   3  -5   2   12.20    0.57
   3  -5   2   13.11    0.67
  -3  -5  -3   68.22    2.25
   3   5   3   68.35    1.40
   3  -5   3   69.74    1.28
  -3  -5  -4   13.61    1.06
   3   5   4   13.18    0.71
  -3  -5  -5    1.22    0.45
  -3  -5  -5    1.83    0.50
   3   5   5    1.40    0.32
  -3  -5  -6   21.98    1.41
  -3  -5  -6   22.74    1.62
   3   5   7   72.63    2.27
  -3  -5  -7   73.42    2.68
  -3  -5  -7   73.15    3.03
   3   5   8   37.51    1.78
  -3  -5  -8   37.75    1.99
  -3  -5  -8   38.15    2.30
   3   5   9  200.47    4.40
  -3  -5  -9  194.72    5.41
  -3  -5  -9  195.25    4.70
  -3  -5 -10    4.68    0.82
  -3  -5 -10    3.57    0.91
  -3  -5 -11   18.84    1.89
  -3  -5 -12    8.24    1.36
   3  -5  13    1.01    0.81
  -3  -5 -14    3.83    0.52
  -3  -5 -15   31.31    1.35
  -3  -5 -16    6.31    0.68
  -3  -5 -17   39.25    1.51
  -3  -5 -18    6.31    0.66
  -3  -5 -19    2.06    0.44
  -3  -5 -19    1.95    0.34
  -3  -5 -20   -0.28    0.35
  -3  -5 -21    6.44    0.55
  -3  -5 -21    6.38    0.52
  -3  -5 -22    2.48    0.36
  -3  -5 -22    2.06    0.29
  -3  -5 -23    6.00    0.39
   3  -6 -23    9.00    0.52
   3  -6 -22   -0.34    0.29
   3  -6 -21    7.80    0.63
   3  -6 -20    3.05    0.51
   3   6 -20    2.22    0.39
   3  -6 -19   42.56    1.57
   3   6 -19   41.05    1.42
   3  -6 -18    1.98    0.50
   3   6 -18    1.13    0.37
   3  -6 -17    1.85    0.49
   3   6 -17    0.56    0.32
   3  -6 -16   23.76    1.24
   3   6 -16   21.52    1.13
   3  -6 -15    0.46    0.31
   3   6 -15    1.09    0.36
   3  -6 -14   13.62    1.80
   3  -6 -14   14.94    0.97
   3  -6 -13  116.46    4.90
  -3  -6  13  116.84    5.14
  -3  -6  12   17.77    1.96
   3  -6 -12   14.49    1.81
  -3  -6  11  113.70    4.60
   3  -6 -11  120.17    4.64
  -3  -6  10   65.82    3.32
  -3   6   9  160.85    4.58
  -3   6   8  195.65    4.82
   3   6  -8  194.04    4.22
  -3   6   7   39.79    2.10
   3   6  -7   40.41    1.87
  -3   6   6   12.51    1.16
   3   6  -6   10.77    0.97
  -3   6   5  108.37    3.08
   3   6  -5  107.22    2.91
  -3   6   4   50.67    2.03
   3   6  -4   45.99    1.85
   3   6  -3   56.04    2.01
  -3   6   3   58.84    2.12
  -3   6   2  151.02    3.28
  -3  -6   2  155.67    3.58
  -3  -6   1  129.49    3.20
  -3  -6   0    3.85    0.62
  -3  -6  -1  141.45    3.32
   3  -6   1  130.03    2.31
  -3  -6  -2   72.96    2.42
   3  -6   2   74.06    1.47
  -3  -6  -3   83.48    2.62
  -3  -6  -4  689.95    7.72
   3   6   4  692.65    5.31
  -3  -6  -5   60.29    2.38
   3   6   5   63.61    1.79
  -3  -6  -6  268.17    5.20
  -3  -6  -6  270.71    5.76
  -3  -6  -7   32.40    1.90
  -3  -6  -7   33.05    2.14
   3   6   7   31.46    1.50
  -3  -6  -8  217.63    5.04
  -3  -6  -8  211.34    5.51
  -3  -6  -9  118.56    3.88
  -3  -6  -9  123.24    4.38
  -3  -6 -10  184.58    5.60
  -3  -6 -10  186.23    5.02
  -3  -6 -11    6.74    1.13
  -3  -6 -11    8.14    1.33
   3  -6  13    1.33    0.90
  -3  -6 -14   21.78    1.09
  -3  -6 -15    3.20    0.54
  -3  -6 -16   11.85    0.86
  -3  -6 -17   50.77    1.70
  -3  -6 -18    2.63    0.52
  -3  -6 -18    1.70    0.38
  -3  -6 -19   18.83    1.00
  -3  -6 -19   16.79    0.82
  -3  -6 -20    0.09    0.31
  -3  -6 -20    0.09    0.33
  -3  -6 -20    0.44    0.21
  -3  -6 -21    7.30    0.57
  -3  -6 -21    6.46    0.49
  -3  -6 -22    0.40    0.23
  -3  -6 -22    0.17    0.18
  -3  -6 -23    0.69    0.18
   3  -7 -23    0.53    0.22
   3  -7 -23    0.47    0.21
   3  -7 -22    0.67    0.25
   3  -7 -21   -0.05    0.34
   3   7 -21    1.50    0.27
   3  -7 -20    4.29    0.53
   3   7 -20    3.25    0.41
   3  -7 -19    0.67    0.38
   3   7 -19    1.64    0.39
   3  -7 -18    0.16    0.35
   3   7 -18    0.16    0.29
   3  -7 -17   23.69    1.25
   3   7 -17   23.30    1.17
   3  -7 -16    0.01    0.38
   3   7 -16   -0.44    0.37
   3  -7 -15   18.34    1.11
   3   7 -15   18.69    1.07
   3  -7 -14    6.21    0.66
   3   7 -14    6.29    0.64
  -3   7  13   12.49    1.57
   3  -7 -13   11.56    1.61
  -3  -7  13   12.24    1.76
  -3   7  12    1.56    0.68
  -3  -7  12    0.70    0.60
   3  -7 -12    2.83    1.00
  -3   7  11   15.19    1.66
  -3  -7  11   14.79    1.74
   3  -7 -11   12.24    1.56
  -3   7  10   -0.12    0.55
  -3  -7  10    1.35    0.64
   3  -7 -10   -0.38    0.67
  -3   7   9    5.88    1.02
   3  -7  -9    6.02    1.06
  -3   7   8   50.45    2.52
  -3   7   7   47.50    2.34
   3   7  -7   48.31    2.06
  -3   7   6  731.01    8.59
   3   7  -6  712.17    7.74
  -3   7   5  139.50    3.66
   3   7  -5  137.61    3.34
   3   7  -4   91.99    2.67
  -3   7   4   95.74    2.95
   3   7  -3   78.38    2.45
  -3   7   3   79.07    2.62
  -3  -7   2   20.95    1.41
  -3  -7   1  925.74    8.98
   3  -7  -1  912.44    7.75
  -3  -7   0   29.41    1.62
   3  -7   0   29.20    1.30
  -3  -7  -1   27.65    1.60
   3  -7   1   24.81    1.08
  -3  -7  -2   12.54    1.10
   3  -7   2   11.44    0.64
  -3  -7  -3   41.17    1.96
  -3  -7  -4  338.19    5.72
   3   7   5  175.59    3.10
  -3  -7  -5  176.93    4.26
  -3  -7  -6  141.24    3.98
   3   7   6  149.36    3.07
  -3  -7  -7  144.46    4.17
  -3  -7  -7  139.22    4.48
  -3  -7  -8  275.31    5.94
  -3  -7  -8  266.70    6.41
  -3  -7  -9    3.65    0.82
  -3  -7  -9    4.78    0.96
  -3  -7 -10    4.56    0.92
  -3  -7 -10    6.41    1.19
  -3  -7 -11  174.85    5.79
  -3  -7 -11  186.50    5.43
  -3  -7 -13    5.34    0.58
  -3  -7 -14    4.70    0.59
  -3  -7 -15    5.14    0.64
  -3  -7 -16   15.71    0.98
  -3  -7 -16   15.18    0.89
  -3  -7 -17    4.43    0.60
  -3  -7 -17    4.90    0.54
  -3  -7 -18    1.55    0.43
  -3  -7 -18    1.97    0.38
  -3  -7 -19    2.99    0.46
  -3  -7 -19    2.04    0.36
  -3  -7 -19    2.21    0.38
  -3  -7 -20    0.78    0.32
  -3  -7 -20    1.10    0.29
  -3  -7 -20    0.51    0.22
  -3  -7 -21    2.09    0.36
  -3  -7 -21    1.82    0.25
  -3  -7 -21    1.92    0.31
  -3  -7 -22    0.86    0.23
  -3  -7 -22    0.32    0.17
   3  -8 -23    4.88    0.37
   3  -8 -23    4.48    0.34
   3  -8 -22    1.83    0.33
   3  -8 -22    1.70    0.31
   3  -8 -21    7.72    0.59
   3   8 -21    7.51    0.51
   3  -8 -20    1.72    0.37
   3   8 -20    1.55    0.33
   3  -8 -19    1.50    0.38
   3   8 -19    2.15    0.42
   3  -8 -18   20.04    1.10
   3   8 -18   18.13    1.01
   3  -8 -17   28.08    1.34
   3   8 -17   26.79    1.25
   3  -8 -16    6.41    0.71
   3   8 -16    7.10    0.72
   3  -8 -15    0.95    0.38
   3   8 -15    1.22    0.40
   3  -8 -14   11.03    0.85
   3   8 -14   12.02    0.87
  -3  -8  13   26.69    2.57
   3  -8 -13   25.52    2.45
  -3   8  13   25.57    2.33
  -3   8  12    6.11    1.17
   3  -8 -12    5.72    1.16
  -3  -8  12    4.27    1.09
  -3  -8  11  247.25    7.07
   3  -8 -11  240.53    6.85
  -3   8  11  253.07    6.60
  -3   8  10   32.58    2.29
   3  -8 -10   34.54    2.48
  -3   8   9   13.84    1.45
   3  -8  -9   13.17    1.53
   3  -8  -8  343.98    7.14
  -3   8   8  364.00    6.92
  -3   8   7    3.82    0.76
   3  -8  -7    3.65    0.70
   3  -8  -6  233.68    5.38
  -3   8   6  227.18    5.09
   3   8  -6  243.00    4.54
  -3   8   5  113.80    3.50
   3  -8  -5  111.96    3.58
   3   8  -5  111.68    3.06
   3  -8  -4   22.52    1.54
   3   8  -4   21.08    1.34
  -3   8   4   21.14    1.48
  -3  -8   3    0.11    0.42
   3   8  -3    0.12    0.27
   3  -8  -3    0.58    0.46
  -3  -8   2    0.65    0.43
   3  -8  -2    0.53    0.31
  -3  -8   1   99.65    3.13
   3  -8  -1   97.16    2.68
  -3  -8   0   95.84    3.05
   3  -8   0   97.06    2.47
  -3  -8  -1  405.86    6.29
   3  -8   1  400.81    4.60
  -3  -8  -2  188.26    4.35
  -3  -8  -3   30.48    1.80
  -3  -8  -4  233.70    5.03
  -3  -8  -5  528.84    7.80
  -3  -8  -6   60.65    2.75
  -3  -8  -7    0.92    0.58
  -3  -8  -7    1.14    0.48
  -3  -8  -8    8.19    1.11
  -3  -8  -8    7.37    1.18
  -3  -8  -9    1.08    0.73
  -3  -8  -9    0.83    0.51
  -3  -8 -10   31.09    2.26
  -3  -8 -10   32.97    2.53
  -3  -8 -11   94.78    4.35
  -3  -8 -11   94.10    4.06
  -3  -8 -13   81.93    2.05
  -3  -8 -14   95.21    2.25
  -3  -8 -15   34.52    1.42
  -3  -8 -15   35.86    1.36
  -3  -8 -16    2.54    0.51
  -3  -8 -16    2.26    0.46
  -3  -8 -17    9.73    0.77
  -3  -8 -17    9.20    0.71
  -3  -8 -18    0.18    0.32
  -3  -8 -18   -0.47    0.37
  -3  -8 -18   -0.14    0.34
  -3  -8 -19    8.58    0.67
  -3  -8 -19    9.24    0.63
  -3  -8 -19    8.13    0.59
  -3  -8 -20    1.10    0.30
  -3  -8 -20    1.48    0.30
  -3  -8 -20    1.24    0.26
  -3  -8 -21    2.75    0.37
  -3  -8 -21    3.31    0.33
  -3  -8 -21    3.21    0.31
  -3  -8 -22   -0.16    0.19
   3  -9 -22    2.49    0.32
   3  -9 -22    2.70    0.32
   3  -9 -21    2.04    0.35
   3   9 -21    1.47    0.25
   3  -9 -21    2.56    0.37
   3  -9 -20    1.67    0.37
   3   9 -20    2.01    0.36
   3  -9 -19   11.50    0.79
   3   9 -19   11.04    0.74
   3  -9 -18   16.65    0.98
   3   9 -18   15.65    0.92
   3  -9 -17    0.68    0.41
   3   9 -17    0.74    0.38
   3  -9 -16   29.03    1.35
   3   9 -16   30.47    1.38
   3  -9 -15   29.26    1.37
   3   9 -15   29.52    1.35
   3  -9 -14    1.38    0.43
   3   9 -14    1.95    0.47
   3  -9 -13   32.14    1.37
   3   9 -13   31.11    1.37
  -3   9  12    0.18    0.66
  -3  -9  12    0.18    0.58
   3  -9 -12   -0.10    0.59
  -3   9  11   14.28    1.70
  -3  -9  11   11.80    1.62
   3  -9 -11   10.21    1.48
   3  -9 -10   31.31    2.46
  -3   9  10   36.70    2.52
   3  -9  -9   50.54    3.00
  -3   9   9   49.13    2.77
   3  -9  -8   23.38    1.97
  -3   9   8   22.65    1.83
   3  -9  -7   37.45    2.35
  -3   9   7   35.82    2.21
   3  -9  -6  212.68    5.31
  -3   9   6  211.79    5.09
   3  -9  -5  307.33    6.11
  -3   9   5  318.13    6.08
   3   9  -5  313.81    5.23
   3  -9  -4  715.26    8.90
   3   9  -4  688.80    7.76
  -3   9   4  712.85    8.89
  -3  -9   3   93.38    3.24
   3  -9  -3   92.31    3.05
   3   9  -3   89.06    2.83
  -3  -9   2  446.35    6.99
   3  -9  -2  444.83    6.36
  -3  -9   1  545.82    7.65
   3  -9  -1  537.30    6.59
  -3  -9   0  403.54    6.58
   3  -9   0  394.43    5.24
  -3  -9  -1   69.65    2.78
   3  -9   1   69.14    2.02
  -3  -9  -2    9.28    1.07
  -3  -9  -3    1.29    0.50
  -3  -9  -4   75.91    3.04
  -3  -9  -5  160.42    4.50
  -3  -9  -6   11.95    1.34
  -3  -9  -7   94.80    3.71
  -3  -9  -7   93.58    3.95
  -3  -9  -8    6.64    1.10
  -3  -9  -8    7.76    1.27
  -3  -9  -9    0.09    0.51
  -3  -9  -9   -0.07    0.54
  -3  -9 -10   18.12    1.86
  -3  -9 -10   17.39    1.93
  -3  -9 -11   38.15    2.69
  -3  -9 -12   42.31    2.95
  -3  -9 -12   41.93    1.41
  -3  -9 -13   48.28    1.59
  -3  -9 -13   48.32    1.56
  -3  -9 -14  153.27    2.84
  -3  -9 -14  139.55    2.67
  -3  -9 -15    0.67    0.41
  -3  -9 -15    0.65    0.37
  -3  -9 -15    0.69    0.40
  -3  -9 -16    0.11    0.37
  -3  -9 -16   -0.17    0.35
  -3  -9 -16    0.48    0.34
  -3  -9 -17    0.70    0.36
  -3  -9 -17    0.12    0.31
  -3  -9 -17    0.11    0.30
  -3  -9 -18    3.30    0.49
  -3  -9 -18    2.61    0.41
  -3  -9 -18    2.73    0.39
  -3  -9 -19    0.71    0.32
  -3  -9 -19    1.34    0.30
  -3  -9 -20    3.19    0.41
  -3  -9 -20    3.06    0.35
  -3  -9 -20    2.59    0.33
  -3  -9 -21    0.06    0.20
  -3  -9 -21    0.53    0.20
  -3  -9 -22    6.99    0.40
   3 -10 -22   15.78    0.63
   3 -10 -22   16.26    0.63
   3 -10 -21    0.26    0.22
   3  10 -21   -0.31    0.19
   3 -10 -21    0.01    0.24
   3 -10 -20    4.58    0.48
   3  10 -20    5.43    0.48
   3 -10 -20    4.31    0.45
   3 -10 -19    0.04    0.29
   3  10 -19    0.02    0.27
   3 -10 -18    1.93    0.39
   3  10 -18    1.27    0.32
   3 -10 -17    0.19    0.34
   3  10 -17   -0.05    0.35
   3 -10 -16   10.43    0.85
   3  10 -16   10.39    0.87
   3 -10 -15   18.09    1.08
   3  10 -15   17.20    1.08
   3 -10 -14   11.30    0.86
   3  10 -14   10.98    0.88
   3 -10 -13    0.17    0.30
   3  10 -13    0.87    0.34
  -3 -10  12   14.86    1.95
   3  10 -12   12.65    0.89
  -3  10  11   14.98    1.71
   3 -10 -11   14.48    1.80
   3 -10 -10   74.83    3.86
  -3  10  10   72.29    3.58
  -3  10   9   -0.56    0.61
   3 -10  -9    0.11    0.56
   3 -10  -8  271.37    6.80
  -3  10   8  297.38    6.71
   3 -10  -7   22.10    1.91
  -3  10   7   23.01    1.88
   3 -10  -6  452.14    8.04
  -3  10   6  471.82    8.01
   3 -10  -5  338.07    6.65
  -3  10   5  344.19    6.64
   3  10  -4    3.49    0.64
   3 -10  -4    4.67    0.90
  -3 -10   3  333.69    6.40
   3  10  -3  319.82    5.51
   3 -10  -3  321.59    5.96
   3 -10  -2  314.70    5.59
  -3 -10   2  314.63    6.17
  -3 -10   1   51.13    2.52
   3 -10  -1   46.25    2.02
  -3 -10   0  199.10    4.89
   3 -10   0  206.61    4.00
  -3 -10  -1   79.30    3.13
  -3 -10  -2  174.51    4.68
  -3 -10  -3   22.30    1.71
  -3 -10  -4   16.89    1.54
  -3 -10  -5    0.03    0.64
  -3 -10  -6   13.43    1.46
  -3 -10  -7   17.55    1.74
  -3 -10  -8    4.73    1.01
  -3 -10  -8    4.88    1.08
  -3 -10  -9   11.36    1.56
  -3 -10  -9   12.54    1.64
  -3 -10 -10   21.83    2.10
  -3 -10 -10   21.55    2.13
  -3 -10 -11    1.98    0.83
  -3 -10 -12    4.48    0.53
  -3 -10 -12    4.32    0.53
  -3 -10 -12    3.98    0.53
  -3 -10 -13    3.80    0.55
  -3 -10 -13    3.15    0.47
  -3 -10 -13    3.47    0.46
  -3 -10 -14   20.53    1.07
  -3 -10 -14   21.29    1.11
  -3 -10 -14   19.81    1.02
  -3 -10 -15   62.23    1.83
  -3 -10 -15   59.63    1.75
  -3 -10 -15   60.32    1.71
  -3 -10 -16   86.54    2.11
  -3 -10 -16   85.92    2.05
  -3 -10 -16   82.95    1.93
  -3 -10 -17    3.26    0.49
  -3 -10 -17    2.70    0.47
  -3 -10 -17    2.40    0.38
  -3 -10 -18   42.71    1.39
  -3 -10 -18   41.51    1.24
  -3 -10 -18   39.69    1.29
  -3 -10 -19    0.36    0.30
  -3 -10 -19    0.78    0.27
  -3 -10 -20    2.90    0.38
  -3 -10 -20    2.61    0.34
  -3 -10 -21    1.48    0.26
  -3 -10 -21    1.82    0.24
   3 -11 -22    1.04    0.21
   3 -11 -21    1.81    0.30
   3  11 -21    1.18    0.22
   3 -11 -21    2.13    0.30
   3 -11 -20   16.94    0.79
   3  11 -20   16.10    0.74
   3 -11 -20   18.38    0.80
   3 -11 -19    8.40    0.62
   3  11 -19    7.48    0.59
   3 -11 -19    8.38    0.62
   3 -11 -18   24.71    1.09
   3  11 -18   25.52    1.14
   3 -11 -17   16.24    0.97
   3  11 -17   15.27    0.95
   3 -11 -16   55.65    1.78
   3  11 -16   53.68    1.81
   3 -11 -15   13.15    0.93
   3  11 -15   13.74    0.97
   3 -11 -14   11.76    0.86
   3  11 -14   10.44    0.87
   3 -11 -13   21.07    1.11
   3  11 -13   19.60    1.14
   3 -11 -12    0.37    0.30
   3  11 -12   -0.09    0.35
  -3  11  11   14.92    1.80
   3 -11 -11   12.82    1.67
  -3  11  10    9.79    1.46
   3 -11 -10    8.71    1.46
  -3  11   9    9.76    1.40
   3 -11  -9   11.93    1.60
   3 -11  -8    0.77    0.71
  -3  11   8    0.16    0.60
  -3  11   7    8.45    1.21
   3 -11  -7    8.28    1.27
   3 -11  -6   69.36    3.29
   3 -11  -5    0.94    0.57
   3 -11  -4  889.69   10.75
   3  11  -3    3.94    0.71
  -3 -11   3    3.23    0.77
   3 -11  -3    3.66    0.78
  -3 -11   2  736.85    9.95
   3 -11  -2  702.83    8.72
  -3 -11   1   17.62    1.61
   3 -11  -1   18.40    1.39
  -3 -11   0  479.76    8.04
  -3 -11  -1  127.50    4.17
  -3 -11  -2  108.91    3.90
  -3 -11  -3    1.19    0.57
  -3 -11  -4    4.33    0.95
  -3 -11  -5    2.10    0.61
  -3 -11  -6   -0.20    0.67
  -3 -11  -7   84.15    3.85
  -3 -11  -8   11.57    1.54
  -3 -11  -8   11.36    1.55
  -3 -11  -9   58.61    3.43
  -3 -11  -9   60.99    3.61
  -3 -11 -10    2.81    1.03
  -3 -11 -10    2.30    0.80
  -3 -11 -11   23.39    1.10
  -3 -11 -12   39.53    1.44
  -3 -11 -13    8.78    0.69
  -3 -11 -13    8.04    0.69
  -3 -11 -14   69.61    1.88
  -3 -11 -14   67.45    1.88
  -3 -11 -15   11.42    0.79
  -3 -11 -15   10.04    0.79
  -3 -11 -16   55.65    1.65
  -3 -11 -16   54.39    1.63
  -3 -11 -17    4.07    0.51
  -3 -11 -17    3.53    0.50
  -3 -11 -18    3.97    0.47
  -3 -11 -18    4.19    0.48
  -3 -11 -19    0.08    0.23
  -3 -11 -19    0.13    0.23
  -3 -11 -20   16.36    0.69
  -3 -11 -20   16.35    0.67
   3 -12 -21    0.01    0.16
   3  12 -21   -0.11    0.16
   3 -12 -21    0.05    0.19
   3 -12 -20    9.18    0.54
   3  12 -20    7.59    0.50
   3 -12 -20    8.98    0.55
   3 -12 -19    2.15    0.35
   3  12 -19    1.87    0.34
   3 -12 -19    1.24    0.31
   3 -12 -18    0.38    0.26
   3  12 -18    0.42    0.27
   3 -12 -18    0.06    0.30
   3 -12 -17   -0.48    0.34
   3  12 -17    0.04    0.34
   3 -12 -17   -0.25    0.35
   3 -12 -16    5.31    0.58
   3  12 -16    5.61    0.65
   3 -12 -15   43.52    1.55
   3  12 -15   46.42    1.72
   3 -12 -14    4.05    0.55
   3  12 -14    4.46    0.63
   3 -12 -13    0.37    0.32
   3  12 -13    0.21    0.38
   3  12 -12    0.84    0.41
   3  12 -11    2.76    0.49
  -3  12  10   13.31    1.72
   3 -12 -10   13.51    1.81
  -3  12   9   11.08    1.48
   3 -12  -9   11.03    1.61
   3 -12  -8   48.18    3.09
  -3  12   8   50.17    3.04
   3 -12  -7   16.99    1.81
   3 -12  -6  121.20    4.47
   3 -12  -5    8.49    1.19
   3 -12  -4   52.30    2.74
  -3 -12   3    1.93    0.67
   3 -12  -3    1.22    0.58
  -3 -12   2   25.33    2.00
   3 -12  -2   24.63    1.73
  -3 -12   1    4.24    0.88
   3 -12  -1    4.29    0.75
  -3 -12   0   31.11    2.18
  -3 -12  -1   13.78    1.50
  -3 -12  -2  191.19    5.43
  -3 -12  -3   23.28    1.99
  -3 -12  -4    0.95    0.61
  -3 -12  -5   13.82    1.57
  -3 -12  -6    1.44    0.72
  -3 -12  -7   13.47    1.67
  -3 -12  -8   20.28    2.04
  -3 -12  -8   17.96    2.05
  -3 -12  -9   26.71    2.42
  -3 -12  -9   25.12    2.42
  -3 -12 -10   10.41    0.75
  -3 -12 -11    6.71    0.64
  -3 -12 -12    5.57    0.62
  -3 -12 -13    1.65    0.42
  -3 -12 -14    0.12    0.35
  -3 -12 -15    4.37    0.54
  -3 -12 -15    2.63    0.48
  -3 -12 -16   20.56    0.98
  -3 -12 -16   19.61    0.99
  -3 -12 -17    1.77    0.33
  -3 -12 -17    1.12    0.36
  -3 -12 -18   29.56    1.04
  -3 -12 -18   28.82    1.07
  -3 -12 -19    2.00    0.32
  -3 -12 -19    1.98    0.32
  -3 -12 -20    2.63    0.29
  -3 -12 -20    2.68    0.31
   3 -13 -21    1.07    0.21
   3 -13 -20    7.71    0.45
   3  13 -20    7.07    0.44
   3 -13 -20    6.90    0.46
   3 -13 -19    1.54    0.30
   3  13 -19    1.02    0.28
   3 -13 -19    0.75    0.25
   3 -13 -18   22.40    0.92
   3  13 -18   21.32    0.98
   3 -13 -18   21.25    0.92
   3 -13 -17   32.86    1.18
   3  13 -17   31.63    1.30
   3 -13 -17   33.38    1.20
   3 -13 -16   29.97    1.19
   3  13 -16   32.14    1.38
   3 -13 -16   31.88    1.21
   3 -13 -15    0.51    0.38
   3  13 -15    0.01    0.35
   3 -13 -15    0.28    0.35
   3  13 -14  143.50    3.01
   3 -13 -14  142.19    2.61
   3  13 -13   70.65    2.16
   3 -13 -13   70.83    1.86
   3  13 -12   17.97    1.12
   3 -13 -12   15.81    0.91
   3  13 -11    6.84    0.72
   3 -13 -11    7.55    0.64
   3  13 -10    7.96    0.76
   3 -13 -10    9.10    0.69
   3 -13  -9  176.93    6.18
   3 -13  -8   52.88    3.33
   3 -13  -7   21.23    2.04
   3 -13  -6    3.85    1.00
   3 -13  -5    6.29    1.13
   3 -13  -4    5.29    0.93
  -3 -13   3    0.71    0.54
   3 -13  -3    0.05    0.42
  -3 -13   2   83.00    3.71
   3 -13  -2   84.09    3.29
  -3 -13   1   11.55    1.43
  -3 -13   0    1.87    0.83
  -3 -13  -1   95.15    4.04
  -3 -13  -2    2.83    0.79
  -3 -13  -3    4.96    0.99
  -3 -13  -4   85.59    3.99
  -3 -13  -5    5.68    1.12
  -3 -13  -6    1.11    0.72
  -3 -13  -7   69.65    3.83
  -3 -13  -8   36.32    2.85
  -3 -13  -8   37.74    2.96
  -3  13  -9    5.73    0.60
  -3 -13  -9    7.80    0.66
  -3  13 -10   19.25    1.07
  -3 -13 -10   19.47    1.03
  -3  13 -11   11.68    0.83
  -3 -13 -11   13.06    0.89
  -3 -13 -12   23.36    1.13
  -3 -13 -13    2.33    0.48
  -3 -13 -14   18.26    0.99
  -3 -13 -15    6.24    0.61
  -3 -13 -16   -0.27    0.35
  -3 -13 -17    3.37    0.48
  -3 -13 -18    0.40    0.29
  -3 -13 -19    2.13    0.31
  -3 -13 -20    7.14    0.41
   3  14 -20   14.27    0.57
   3 -14 -20   15.02    0.58
   3  14 -19    0.30    0.22
   3 -14 -19   -0.18    0.21
   3  14 -18    0.30    0.26
   3 -14 -18    0.24    0.24
   3  14 -17   11.73    0.81
   3 -14 -17   12.77    0.74
   3  14 -16    1.03    0.41
   3 -14 -16    0.94    0.33
   3  14 -15   49.84    1.74
   3 -14 -15   52.67    1.54
   3  14 -14   64.43    2.03
   3 -14 -14   67.43    1.78
   3  14 -13    9.12    0.87
   3 -14 -13    8.87    0.73
   3  14 -12  153.25    3.15
   3 -14 -12  147.42    2.63
   3  14 -11  208.28    3.67
   3 -14 -11  215.16    3.13
   3  14 -10   28.24    1.37
   3 -14 -10   26.26    1.11
   3  14  -9    1.24    0.49
   3  14  -8   30.34    1.37
   3 -14  -7  100.52    4.54
   3 -14  -6  101.96    4.40
   3 -14  -5    8.69    1.29
   3 -14  -4    7.29    1.17
   3 -14  -3   12.99    1.46
  -3 -14   3   10.40    1.46
  -3 -14   2   12.84    1.59
  -3 -14   1   10.25    1.47
  -3 -14   0   29.39    2.39
  -3 -14  -1   32.86    2.53
  -3 -14  -2  100.61    4.37
  -3 -14  -3   77.80    3.89
  -3 -14  -4  103.39    4.54
  -3 -14  -5    3.43    1.02
  -3 -14  -6  133.55    5.38
  -3 -14  -7    0.70    0.36
  -3  14  -8   30.84    1.36
  -3 -14  -8   28.88    1.25
  -3  14  -9   10.81    0.83
  -3 -14  -9   11.38    0.83
  -3  14 -10    3.37    0.53
  -3 -14 -10    4.34    0.60
  -3  14 -11   10.75    0.86
  -3 -14 -11   12.62    0.89
  -3  14 -12    0.75    0.34
  -3 -14 -12    0.55    0.39
  -3 -14 -13   18.79    1.04
  -3 -14 -14   18.08    0.99
  -3 -14 -15    0.05    0.32
  -3 -14 -16    0.91    0.31
  -3 -14 -17    1.29    0.32
  -3 -14 -18    9.67    0.59
  -3 -14 -19    2.48    0.33
   3  15 -19    0.35    0.20
   3 -15 -19    0.63    0.20
   3  15 -18    7.86    0.57
   3 -15 -18    8.13    0.51
   3  15 -17   20.05    0.96
   3 -15 -17   21.27    0.87
   3  15 -16   21.88    1.09
   3 -15 -16   22.30    0.94
   3  15 -15   66.00    1.94
   3 -15 -15   64.33    1.65
   3  15 -14    0.46    0.44
   3 -15 -14    0.92    0.34
   3  15 -13   88.73    2.38
   3 -15 -13   86.19    1.98
   3  15 -12   33.86    1.54
   3 -15 -12   32.72    1.25
   3  15 -11    5.93    0.72
   3 -15 -11    6.38    0.59
   3  15 -10    2.39    0.53
  -3  15   9   77.17    2.11
   3  15  -9   76.06    2.22
  -3  15   8  104.19    2.47
   3  15  -8  107.34    2.58
  -3  15   7  176.92    3.22
   3  15  -7  176.26    3.25
   3 -15  -6    3.06    0.97
   3 -15  -5    4.68    1.16
   3 -15  -4   95.14    4.12
  -3 -15   2    3.06    0.95
  -3 -15   1   58.61    3.44
  -3 -15   0   21.35    2.15
  -3 -15  -1   49.71    3.22
  -3 -15  -2    1.30    0.80
  -3 -15  -3   35.72    2.79
  -3 -15  -4    0.64    0.70
  -3 -15  -5   19.32    2.17
  -3 -15  -6    0.90    0.39
  -3 -15  -7   34.46    1.37
  -3  15  -8   67.98    2.04
  -3 -15  -8   69.51    1.94
  -3  15  -9  213.07    3.61
  -3 -15  -9  222.99    3.46
  -3  15 -10    0.13    0.35
  -3 -15 -10    1.36    0.51
  -3  15 -11   62.06    1.93
  -3 -15 -11   68.94    1.95
  -3  15 -12    6.31    0.64
  -3 -15 -12    6.72    0.69
  -3 -15 -13    1.12    0.40
  -3 -15 -14    0.31    0.32
  -3 -15 -15    0.61    0.35
  -3 -15 -16    2.76    0.43
  -3 -15 -17    4.87    0.48
  -3 -15 -18    6.78    0.48
  -3 -15 -19    0.44    0.18
   3  16 -19    6.29    0.39
   3 -16 -19    7.02    0.38
   3  16 -18    0.86    0.25
   3 -16 -18    1.16    0.23
   3  16 -17    3.50    0.44
   3 -16 -17    4.29    0.42
   3  16 -16   -0.03    0.31
   3 -16 -16    0.94    0.33
   3  16 -15   11.11    0.86
   3 -16 -15   10.51    0.68
   3  16 -14    4.59    0.65
   3 -16 -14    4.96    0.52
   3  16 -13   39.28    1.58
   3 -16 -13   38.11    1.29
   3  16 -12    0.53    0.40
   3 -16 -12    0.93    0.34
   3  16 -11   13.85    0.99
   3 -16 -11   13.63    0.81
   3  16 -10    0.35    0.38
  -3  16   9  115.35    2.57
   3  16  -9  117.12    2.77
  -3  16   8    2.97    0.57
   3  16  -8    2.42    0.53
   3  16  -7    2.79    0.56
  -3  16   7    2.76    0.55
  -3  16   6   82.38    2.27
   3  16  -6   80.82    2.22
   3  16  -5   25.73    1.24
  -3  16   5   25.65    1.29
  -3  16   4    0.47    0.35
  -3  16   3   68.05    2.05
  -3 -16   1    1.10    0.62
  -3 -16   0    3.84    1.01
  -3 -16  -1   22.50    2.26
  -3 -16  -2    3.47    1.09
  -3  16  -3  152.95    3.01
  -3 -16  -3  149.67    2.77
  -3  16  -4   35.20    1.45
  -3 -16  -4   34.43    1.36
  -3  16  -5  352.38    4.49
  -3 -16  -5  335.53    4.21
  -3 -16  -6    0.81    0.42
  -3  16  -7  149.76    3.06
  -3 -16  -7  146.46    2.83
  -3  16  -8    3.85    0.60
  -3 -16  -8    4.76    0.63
  -3  16  -9    0.47    0.37
  -3 -16  -9    1.36    0.46
  -3  16 -10    4.15    0.63
  -3 -16 -10    4.96    0.64
  -3  16 -11   16.22    1.04
  -3 -16 -11   16.58    1.00
  -3  16 -12   -0.22    0.35
  -3 -16 -12   -0.10    0.38
  -3  16 -13    1.87    0.38
  -3 -16 -13    2.03    0.44
  -3 -16 -14    0.25    0.36
  -3 -16 -15   13.26    0.78
  -3 -16 -16   -0.02    0.26
  -3 -16 -17    0.17    0.24
  -3 -16 -18    2.23    0.29
   3  17 -18    0.47    0.20
   3 -17 -18    0.78    0.19
   3  17 -17    4.97    0.45
   3 -17 -17    6.05    0.42
   3  17 -16    6.67    0.57
   3 -17 -16    7.14    0.49
   3  17 -15   40.05    1.42
   3 -17 -15   40.82    1.17
   3  17 -14    0.12    0.36
   3 -17 -14    0.37    0.30
   3  17 -13    9.71    0.82
   3 -17 -13   11.54    0.71
   3  17 -12   -0.18    0.46
   3 -17 -12   -0.08    0.26
   3  17 -11   11.40    0.94
   3  17 -10   -0.17    0.41
   3  17  -9   20.59    1.20
  -3  17   9   22.71    1.17
  -3  17   8    0.94    0.44
   3  17  -8    1.02    0.47
  -3  17   7   74.14    2.16
   3  17  -7   70.22    2.14
  -3  17   6   17.39    1.08
   3  17  -6   15.81    1.03
   3  17  -5   12.14    0.93
  -3  17   5   11.38    0.92
   3  17  -4   90.88    2.32
  -3  17   4   90.11    2.42
  -3  17   3   30.38    1.42
   3  17  -3   31.22    1.33
  -3  17   2   56.23    1.91
   3  17  -2   55.53    1.74
  -3  17   1    9.68    0.83
  -3  17   0    9.95    0.82
  -3  17  -1   23.61    1.24
  -3 -17  -1   20.12    1.05
  -3  17  -2    6.62    0.70
  -3 -17  -2    7.51    0.66
  -3  17  -3   25.58    1.28
  -3 -17  -3   25.07    1.19
  -3  17  -4   16.19    1.03
  -3 -17  -4   18.07    1.04
  -3  17  -5   28.09    1.32
  -3 -17  -5   27.29    1.26
  -3  17  -6   15.56    0.98
  -3 -17  -6   15.10    0.96
  -3  17  -7   16.73    1.07
  -3 -17  -7   19.04    1.07
  -3  17  -8   14.36    1.00
  -3 -17  -8   15.75    1.01
  -3  17  -9   25.02    1.29
  -3 -17  -9   25.50    1.25
  -3  17 -10    9.88    0.83
  -3 -17 -10    9.46    0.79
  -3  17 -11    5.49    0.61
  -3 -17 -11    5.96    0.66
  -3  17 -12   10.63    0.79
  -3 -17 -12   11.19    0.81
  -3  17 -13   13.29    0.80
  -3 -17 -13   17.10    0.93
  -3 -17 -14    3.55    0.49
  -3 -17 -15    1.34    0.35
  -3 -17 -16    6.34    0.50
  -3 -17 -17   -0.02    0.20
  -3 -17 -18    5.84    0.36
   3  18 -17    6.50    0.45
   3  18 -16    1.30    0.30
   3 -18 -16    1.94    0.27
   3  18 -15    0.41    0.31
   3 -18 -15    0.98    0.29
   3  18 -14    5.58    0.60
   3 -18 -14    4.68    0.44
   3  18 -13   11.55    0.87
   3  18 -12    0.03    0.36
   3  18 -11   19.10    1.15
   3  18 -10   12.40    0.95
  -3  18   9   60.08    1.84
   3  18  -9   60.54    1.99
  -3  18   8   12.16    0.91
   3  18  -8   12.42    0.97
  -3  18   7  192.38    3.43
   3  18  -7  190.02    3.47
  -3  18   6   56.46    1.91
   3  18  -6   56.42    1.90
   3  18  -5    5.82    0.69
  -3  18   5    5.11    0.66
  -3  18   4    2.98    0.55
   3  18  -4    3.32    0.51
  -3  18   3   15.05    1.06
   3  18  -3   15.11    0.97
   3  18  -2    8.71    0.73
  -3  18   2    7.16    0.74
  -3  18   1    9.40    0.86
  -3  18   0    6.83    0.73
  -3  18  -1  119.63    2.79
  -3  18  -2   12.36    0.94
  -3 -18  -2   11.63    0.85
  -3  18  -3   18.71    1.13
  -3 -18  -3   16.92    1.00
  -3  18  -4    0.71    0.37
  -3 -18  -4    1.64    0.42
  -3  18  -5   36.12    1.51
  -3 -18  -5   34.09    1.40
  -3  18  -6    1.64    0.44
  -3  18  -6    1.54    0.45
  -3 -18  -6    1.98    0.47
  -3  18  -7   31.93    1.50
  -3 -18  -7   31.86    1.36
  -3  18  -8    4.87    0.68
  -3 -18  -8    5.86    0.67
  -3  18  -9    0.44    0.38
  -3 -18  -9    0.49    0.41
  -3  18 -10    0.60    0.39
  -3 -18 -10    1.00    0.44
  -3  18 -11    1.08    0.40
  -3 -18 -11    1.88    0.48
  -3  18 -12    1.94    0.41
  -3 -18 -12    2.06    0.44
  -3  18 -13    6.02    0.54
  -3 -18 -13    8.17    0.65
  -3 -18 -14    0.01    0.28
  -3 -18 -15   18.37    0.80
  -3 -18 -16    1.36    0.27
  -3 -18 -17    1.32    0.23
   3  19 -17    3.21    0.29
   3  19 -16    0.04    0.20
   3  19 -15   10.43    0.66
   3  19 -14    1.63    0.37
   3  19 -13    0.58    0.33
   3  19 -12    2.44    0.46
   3  19 -11    2.82    0.51
   3  19 -10    3.12    0.51
   3  19  -9   13.89    0.98
  -3  19   9   14.65    0.93
  -3  19   8    0.40    0.36
   3  19  -8    0.48    0.42
  -3  19   7   28.32    1.34
   3  19  -7   30.85    1.43
  -3  19   6    0.91    0.42
   3  19  -6    1.29    0.49
  -3  19   5  117.45    2.75
   3  19  -5  119.94    2.71
   3  19  -4   32.02    1.42
  -3  19   4   31.34    1.44
  -3  19   3    1.27    0.44
   3  19  -3    0.96    0.35
  -3  19   2   -0.10    0.38
   3  19  -2    0.63    0.34
  -3  19   1    1.82    0.42
  -3  19   0    4.12    0.57
  -3  19  -1   25.54    1.31
  -3  19  -2   -0.10    0.43
  -3  19  -3   -0.73    0.44
  -3 -19  -3    0.28    0.35
  -3  19  -4    6.16    0.72
  -3 -19  -4    6.20    0.67
  -3  19  -5    4.15    0.58
  -3 -19  -5    4.49    0.60
  -3  19  -6    1.50    0.45
  -3  19  -6    1.36    0.42
  -3 -19  -6    1.45    0.45
  -3  19  -7   45.86    1.73
  -3 -19  -7   43.47    1.56
  -3  19  -8    0.12    0.37
  -3 -19  -8    1.15    0.42
  -3  19  -9   33.87    1.45
  -3 -19  -9   35.04    1.36
  -3  19 -10   -0.07    0.31
  -3 -19 -10   -0.02    0.33
  -3  19 -11   10.32    0.77
  -3 -19 -11   10.49    0.76
  -3  19 -12    0.29    0.25
  -3 -19 -12    0.26    0.30
  -3  19 -13    6.84    0.54
  -3 -19 -13    6.90    0.57
  -3 -19 -14    0.66    0.29
  -3 -19 -15    1.11    0.28
  -3 -19 -16    2.86    0.29
   3  20 -16    0.05    0.16
   3  20 -15    1.28    0.27
   3  20 -14    1.29    0.32
   3  20 -13    3.53    0.47
   3  20 -12    1.46    0.40
   3  20 -11    0.12    0.33
   3  20 -10    8.91    0.78
  -3  20   9   29.10    1.20
   3  20  -9   32.76    1.40
   3  20  -8    5.11    0.64
  -3  20   8    4.70    0.57
  -3  20   7   49.49    1.69
   3  20  -7   50.68    1.75
  -3  20   6   17.17    1.08
   3  20  -6   18.10    1.11
  -3  20   5    1.39    0.46
   3  20  -5    0.83    0.39
  -3  20   4    1.81    0.48
   3  20  -4    2.50    0.49
  -3  20   3   35.02    1.52
   3  20  -3   34.79    1.43
   3  20  -2    1.72    0.40
  -3  20   2    2.11    0.49
  -3  20   1    4.02    0.59
  -3  20   0   15.66    1.06
  -3  20  -1   11.56    0.91
  -3  20  -2   31.87    1.48
  -3  20  -3   26.30    1.30
  -3  20  -4   15.56    1.01
  -3 -20  -4   16.76    0.98
  -3  20  -5   56.61    1.93
  -3  20  -5   51.83    1.76
  -3 -20  -5   51.35    1.68
  -3  20  -6    0.67    0.41
  -3 -20  -6   -0.10    0.40
  -3  20  -7   14.15    1.02
  -3 -20  -7   14.50    0.93
  -3  20  -8   -0.16    0.37
  -3 -20  -8   -0.22    0.33
  -3  20  -9    1.04    0.41
  -3 -20  -9    0.50    0.39
  -3  20 -10    0.81    0.33
  -3 -20 -10    0.69    0.34
  -3  20 -11   -0.40    0.30
  -3 -20 -11    0.23    0.30
  -3  20 -12    0.41    0.23
  -3 -20 -12    0.73    0.30
  -3  20 -13    2.72    0.34
  -3 -20 -13    3.82    0.42
  -3 -20 -14   -0.15    0.21
  -3 -20 -15    0.48    0.19
   3  21 -15    0.26    0.17
   3  21 -14    2.33    0.31
   3  21 -13    0.26    0.23
   3  21 -12   17.85    0.87
   3  21 -11    1.78    0.38
   3  21 -10    3.29    0.47
   3  21  -9    0.43    0.32
  -3  21   9   -0.25    0.28
  -3  21   8    0.58    0.32
   3  21  -8    0.28    0.34
  -3  21   7    7.20    0.69
   3  21  -7    7.37    0.69
  -3  21   6   10.02    0.81
   3  21  -6   10.42    0.82
   3  21  -5   14.44    0.93
  -3  21   5   15.18    1.00
   3  21  -4   33.72    1.38
  -3  21   4   33.55    1.45
  -3  21   3   16.59    1.06
   3  21  -3   17.79    1.00
  -3  21   2   14.26    0.98
   3  21  -2   14.66    0.90
  -3  21   1   10.67    0.87
  -3  21   0   20.87    1.21
  -3  21  -1    0.79    0.38
  -3  21  -2    1.67    0.50
  -3  21  -3   54.56    1.82
  -3  21  -4    1.57    0.43
  -3  21  -4    2.00    0.53
  -3  21  -5    1.29    0.47
  -3  21  -6    0.79    0.42
  -3 -21  -6    0.01    0.34
  -3  21  -7    0.43    0.39
  -3 -21  -7   -0.02    0.34
  -3  21  -8    3.87    0.54
  -3 -21  -8    4.70    0.53
  -3  21  -9    3.43    0.51
  -3 -21  -9    3.75    0.47
  -3  21 -10    7.24    0.60
  -3 -21 -10    7.25    0.59
  -3  21 -11    0.48    0.25
  -3 -21 -11    0.50    0.28
  -3  21 -12    3.83    0.39
  -3 -21 -12    4.56    0.43
  -3  21 -13    0.74    0.20
  -3 -21 -13    0.23    0.21
  -3 -21 -14    4.23    0.33
   3  22 -13    0.07    0.18
   3  22 -12   10.67    0.62
   3  22 -11    5.55    0.50
   3  22 -10    4.02    0.46
   3  22  -9    2.24    0.39
  -3  22   9    2.32    0.34
  -3  22   8    1.31    0.33
   3  22  -8    1.26    0.37
  -3  22   7    0.20    0.29
   3  22  -7    0.45    0.32
   3  22  -6   16.30    0.95
  -3  22   6   16.14    0.93
  -3  22   5    3.42    0.55
   3  22  -5    2.27    0.46
  -3  22   4    8.78    0.78
   3  22  -4    7.96    0.68
  -3  22   3    7.18    0.75
   3  22  -3    7.20    0.65
  -3  22   2    2.05    0.52
  -3  22   1    1.27    0.49
  -3  22   0   52.35    1.78
  -3  22  -1    0.44    0.40
  -3  22  -2   13.64    0.95
  -3  22  -3    1.92    0.52
  -3  22  -3    1.82    0.41
  -3  22  -4    0.98    0.44
  -3  22  -5   15.67    0.98
  -3  22  -6   17.15    0.99
  -3  22  -7    1.26    0.39
  -3  22  -8    1.52    0.38
  -3  22  -9    0.14    0.28
  -3  22 -10   -0.29    0.26
  -3 -22 -10   -0.47    0.27
  -3  22 -11    0.65    0.23
  -3  22 -12    0.10    0.17
   3  23 -12    2.16    0.28
   3  23 -11    0.33    0.20
   3  23 -10    3.50    0.39
   3  23  -9    0.00    0.24
   3  23  -8    0.12    0.24
  -3  23   8   -0.32    0.27
   3  23  -7    2.29    0.38
  -3  23   7    1.70    0.32
   3  23  -6    1.25    0.31
  -3  23   6    1.62    0.36
   3  23  -5   -0.22    0.27
  -3  23   5    0.04    0.28
   3  23  -4   12.67    0.76
  -3  23   4   12.05    0.81
   3  23  -3    0.99    0.34
  -3  23   3    1.46    0.42
  -3  23   2   75.16    2.00
  -3  23   1    4.88    0.63
  -3  23   0   24.84    1.20
  -3  23  -1    1.31    0.44
  -3  23  -2    0.70    0.41
  -3  23  -3    0.33    0.38
  -3  23  -4    0.98    0.39
  -3  23  -5    2.18    0.44
  -3  23  -6    0.86    0.32
  -3  23  -7    2.51    0.40
  -3  23  -8   15.56    0.81
  -3  23  -9   -0.26    0.23
  -3  23 -10    5.23    0.43
   3  24 -10   10.74    0.51
   3  24  -9    1.12    0.24
   3  24  -8    3.06    0.34
   3  24  -7    2.39    0.32
   3  24  -6    3.70    0.39
   3  24  -5    0.77    0.26
  -3  24   5    0.43    0.25
   3  24  -4    4.12    0.41
  -3  24   4    3.86    0.47
  -3  24   3    0.43    0.35
  -3  24   2    0.17    0.33
  -3  24   1    0.62    0.38
  -3  24   0   30.39    1.18
  -3  24  -1    0.58    0.36
  -3  24  -2    3.93    0.51
  -3  24  -3    3.99    0.52
  -3  24  -4    5.10    0.53
  -3  24  -5    0.00    0.27
  -3  24  -6    5.07    0.49
  -3  24  -7   -0.13    0.25
  -3  24  -8    6.49    0.48
  -3 -24  -8    5.69    0.40
  -3  24  -9    0.20    0.17
   3  25  -6    2.39    0.28
  -3  25   6    2.45    0.29
  -3  25   5    1.92    0.28
  -3  25   4    1.48    0.26
  -3  25   3    3.59    0.39
  -3  25   2   12.83    0.69
  -3  25   1    0.42    0.26
  -3  25   0    1.97    0.37
  -3  25  -1    1.88    0.35
  -3  25  -2    0.61    0.27
  -3  25  -3    1.02    0.29
  -3  25  -4    0.86    0.27
  -3  25  -5   -0.09    0.24
  -3  25  -6    0.08    0.20
  -3  25  -7   -0.18    0.20
  -3  26   3    2.38    0.27
  -3  26   2   -0.12    0.17
  -3  26   1    3.91    0.36
  -3  26   0    1.55    0.26
  -3  26  -1    0.06    0.19
  -3  26  -2    4.12    0.38
  -3  26  -3    0.84    0.22
  -3  26  -4    4.38    0.36
   4   0 -23   -0.12    0.18
   4   0 -22    1.60    0.30
   4   0 -21   -0.51    0.33
   4   0 -20   -0.41    0.39
   4   0 -19   -0.14    0.29
   4   0 -19    0.10    0.30
   4   0 -18   53.49    1.80
   4   0 -18   52.96    1.63
   4   0 -17    0.09    0.37
   4   0 -17    0.46    0.33
   4   0 -16   13.09    0.94
   4   0 -16   13.46    0.85
   4   0 -15   -0.27    0.37
   4   0 -15   -0.06    0.28
  -4   0  14    1.27    0.85
  -4   0  13   -0.89    0.80
  -4   0  12  372.50    8.02
  -4   0  11    0.35    0.56
  -4   0  10   73.19    3.18
   4   0 -10   73.39    3.39
  -4   0   9    0.01    0.47
   4   0  -9    0.14    0.52
  -4   0   8 1028.74   10.42
   4   0  -8 1053.35   11.56
  -4   0   7    0.66    0.39
   4   0  -7   -0.51    0.54
  -4   0   6    5.90    0.76
   4   0  -6    7.48    0.97
  -4   0   5   -0.14    0.32
   4   0  -5    0.28    0.38
  -4   0   4    6.03    0.35
  -4   0   4    6.33    0.60
   4   0  -4    5.74    0.74
  -4   0   3    0.23    0.21
  -4   0   3    0.11    0.16
   4   0  -3    0.41    0.27
  -4   0   2    7.21    0.48
  -4   0   2    6.00    0.52
  -4   0   1    0.18    0.14
  -4   0   1    0.12    0.23
   4   0  -1    0.14    0.31
  -4   0   0  312.74    4.20
   4   0   0  304.72    4.32
   4   0   1    0.97    0.36
  -4   0  -1    0.04    0.26
  -4   0  -2  378.30    5.27
   4   0   2  367.25    4.68
  -4   0  -3    0.07    0.35
  -4   0  -4   55.52    1.68
  -4   0  -4   58.43    2.35
  -4   0  -5    0.06    0.23
  -4   0  -5    0.09    0.54
  -4   0  -6  261.54    3.66
  -4   0  -6  246.87    5.31
   4   0   7   -0.35    0.38
  -4   0  -7    0.20    0.63
   4   0   8  344.68    5.81
  -4   0  -8  334.15    6.84
   4   0   9    0.23    0.48
  -4   0  -9   -0.17    0.51
  -4   0 -10  757.30   11.28
   4   0  10  791.00   10.06
  -4   0 -11   -0.47    0.70
  -4   0 -12   22.96    2.17
  -4   0 -14   24.50    1.14
  -4   0 -15   -0.11    0.36
  -4   0 -16   15.87    1.08
  -4   0 -17   -0.64    0.41
  -4   0 -18   10.30    0.77
  -4   0 -19   -0.28    0.32
  -4   0 -20    1.38    0.35
  -4   0 -21    0.07    0.24
  -4   0 -22    0.14    0.19
  -4   0 -23    0.21    0.17
   4  -1 -23    0.23    0.20
   4   1 -23    0.64    0.21
   4   1 -22    0.70    0.26
   4  -1 -22    0.54    0.26
   4   1 -21    0.20    0.26
   4  -1 -21   -0.28    0.34
   4   1 -20    6.35    0.61
   4  -1 -20    6.79    0.64
   4   1 -20    7.52    0.61
   4  -1 -19    2.29    0.53
   4   1 -19    2.45    0.49
   4   1 -19    2.00    0.43
   4  -1 -18   26.83    1.32
   4   1 -18   27.80    1.30
   4   1 -18   26.66    1.18
   4  -1 -18   27.38    1.18
   4  -1 -17    0.68    0.34
   4  -1 -17    1.01    0.32
   4   1 -17    0.42    0.33
   4   1 -16    5.38    0.66
   4  -1 -16    4.81    0.60
   4   1 -16    5.44    0.61
   4  -1 -16    5.75    0.60
   4  -1 -15    5.77    0.58
   4   1 -15    7.21    0.67
   4   1 -15    7.00    0.63
   4  -1 -15    6.80    0.61
  -4  -1  14    3.41    0.96
  -4   1  14    4.90    1.15
  -4   1  13   63.66    3.49
  -4  -1  13   63.53    3.54
  -4   1  12  270.22    6.81
  -4  -1  12  275.22    6.90
  -4   1  11    6.59    1.12
  -4  -1  11    4.95    0.96
  -4   1  10 1051.97   11.96
  -4  -1  10 1024.74   11.84
   4   1 -10 1030.31   12.31
  -4   1   9  381.51    6.75
  -4  -1   9  376.74    6.73
   4   1  -9  378.93    7.16
   4  -1  -9  385.12    7.43
  -4   1   8  113.22    3.50
  -4  -1   8  111.57    3.44
   4  -1  -8  120.42    3.97
   4   1  -8  117.06    3.83
  -4   1   7  185.80    4.15
  -4  -1   7  187.42    4.13
   4  -1  -7  186.14    4.69
   4   1  -7  190.49    4.63
  -4   1   6   25.67    1.45
  -4  -1   6   26.58    1.44
   4   1  -6   28.46    1.74
   4  -1  -6   27.39    1.74
  -4   1   5   19.35    1.16
  -4  -1   5   21.54    1.19
   4  -1  -5   20.61    1.42
   4   1  -5   18.83    1.34
  -4   1   4   72.21    2.02
  -4  -1   4   74.12    1.43
  -4  -1   4   72.00    1.94
   4  -1  -4   76.63    2.57
   4   1  -4   76.96    2.56
  -4  -1   3  377.29    3.71
  -4   1   3  383.72    3.30
   4  -1  -3  382.63    5.42
   4   1  -3  388.37    5.47
  -4  -1   2   49.88    1.18
  -4   1   2   49.99    1.41
  -4  -1   2   49.85    1.50
  -4   1   2   50.55    1.38
   4  -1  -2   51.10    1.91
  -4   1   1   16.32    0.90
  -4  -1   1   15.37    0.51
  -4  -1   1   16.34    0.93
  -4   1   1   16.03    0.71
   4  -1  -1   15.47    1.03
  -4   1   0    1.83    0.38
   4  -1   0    1.61    0.39
   4   1   0    1.83    0.41
  -4  -1   0    2.27    0.42
  -4   1  -1   33.44    1.51
  -4  -1  -1   32.73    1.50
   4   1   1   32.54    1.47
   4  -1   1   34.18    1.41
   4   1   2   59.90    0.85
  -4  -1  -2   57.31    1.83
  -4   1  -2   58.49    2.11
  -4  -1  -2   57.79    2.12
   4  -1   2   58.14    1.79
  -4   1  -3   29.48    1.60
  -4  -1  -3   31.31    1.35
   4   1   3   31.92    0.90
  -4  -1  -3   31.16    1.62
   4  -1   3   32.29    1.36
  -4   1  -4  108.07    3.15
  -4  -1  -4  103.53    2.45
   4   1   4  105.22    2.01
  -4  -1  -4  107.50    3.18
   4   1   5   95.71    2.20
  -4  -1  -5   97.65    2.40
  -4  -1  -5   90.84    3.10
  -4   1  -5   94.27    3.14
   4   1   6 1393.80    9.38
  -4  -1  -6 1428.71    9.26
  -4  -1  -6 1417.43   12.85
  -4   1  -6 1405.19   12.70
  -4   1  -7  244.44    5.59
  -4  -1  -7  247.24    5.62
  -4  -1  -7  261.36    4.03
   4   1   7  246.44    4.31
  -4   1  -8 1973.41   16.54
  -4  -1  -8 1981.39   16.66
   4  -1   8 1973.60   14.48
   4   1   8 1982.91   13.31
  -4   1  -9   29.85    2.18
  -4  -1  -9   28.37    2.14
   4  -1   9   27.44    1.88
   4   1   9   26.62    1.68
  -4  -1 -10   28.05    2.29
   4  -1  10   27.60    2.00
  -4   1 -10   27.08    2.18
  -4  -1 -11   64.19    3.47
  -4   1 -11   67.23    3.58
   4  -1  11   65.57    3.22
  -4  -1 -12  170.34    5.87
  -4  -1 -13    8.48    1.50
  -4   1 -14    3.99    0.54
  -4  -1 -14    3.51    0.55
  -4   1 -15    1.53    0.43
  -4  -1 -15    0.75    0.38
  -4  -1 -16   13.49    0.90
  -4   1 -16   13.62    0.90
  -4  -1 -17    8.05    0.74
  -4   1 -17    7.37    0.70
  -4  -1 -18    2.56    0.43
  -4   1 -18    3.45    0.52
  -4  -1 -19    3.46    0.51
  -4   1 -19    3.48    0.48
  -4  -1 -20    1.48    0.37
  -4   1 -20    0.47    0.27
  -4  -1 -21    0.05    0.26
  -4   1 -21   -0.06    0.24
  -4  -1 -22    7.48    0.49
  -4  -1 -22    8.33    0.53
  -4   1 -23    0.65    0.19
  -4  -1 -23    0.74    0.19
   4  -2 -23    0.22    0.21
   4  -2 -22    3.58    0.39
   4   2 -21    2.58    0.37
   4  -2 -21    1.41    0.33
   4  -2 -20   10.33    0.76
   4   2 -20   10.01    0.71
   4   2 -20   10.24    0.70
   4   2 -19    3.22    0.49
   4  -2 -19    3.10    0.56
   4   2 -19    2.59    0.42
   4   2 -18   43.23    1.62
   4   2 -18   39.99    1.46
   4  -2 -17   16.17    1.05
   4   2 -17   16.65    1.02
   4   2 -17   19.73    1.05
   4  -2 -17   17.46    0.95
   4   2 -16   23.05    1.19
   4  -2 -16   24.36    1.26
   4  -2 -16   23.19    1.08
   4   2 -16   23.96    1.14
   4   2 -15   96.96    2.35
   4  -2 -15   94.51    2.41
   4   2 -15   97.26    2.24
   4  -2 -15   95.46    2.13
  -4   2  14   21.72    2.19
  -4  -2  14   19.38    2.09
  -4   2  13    1.83    0.72
  -4  -2  13    3.55    0.94
  -4   2  12   88.73    3.92
  -4  -2  12   88.25    3.98
  -4  -2  11    0.66    0.62
   4   2 -11   -0.34    0.46
  -4   2  11    0.03    0.53
  -4   2  10   87.32    3.47
  -4  -2  10   88.40    3.52
   4   2 -10   89.89    3.61
  -4   2   9   15.73    1.43
  -4  -2   9   14.83    1.43
   4  -2  -9   14.50    1.55
   4   2  -9   14.40    1.43
  -4   2   8   93.24    3.19
  -4  -2   8   92.17    3.14
   4   2  -8   86.79    3.25
   4  -2  -8   85.79    3.41
   4   2  -7    1.69    0.56
  -4   2   7    1.85    0.60
   4  -2  -7    1.00    0.55
  -4  -2   7    1.40    0.48
  -4   2   6 1673.52   11.68
  -4  -2   6 1645.96   11.26
   4   2  -6 1633.92   12.67
   4  -2  -6 1640.71   13.53
  -4   2   5  104.63    2.69
  -4  -2   5  100.86    2.56
   4   2  -5  105.77    3.11
   4  -2  -5  100.29    3.17
  -4  -2   4 2104.07   10.25
   4   2  -4 2069.49   13.28
   4  -2  -4 2059.35   13.51
  -4  -2   3  158.51    2.50
  -4   2   3  161.09    2.84
   4  -2  -3  166.26    3.63
  -4  -2   2   32.49    0.91
   4   2  -2   32.56    1.53
  -4   2   2   32.80    1.21
   4  -2  -2   32.79    1.55
  -4   2   1  107.70    2.30
  -4  -2   1  110.62    2.49
  -4  -2   1  109.08    1.03
   4  -2  -1  112.87    2.74
  -4   2   0  763.85    6.62
  -4  -2   0  767.36    6.89
   4   2   0  769.65    7.13
   4  -2   0  747.93    6.70
  -4   2  -1   42.08    1.68
  -4  -2  -1   42.01    1.68
  -4  -2  -1   42.75    1.75
   4  -2   1   43.84    1.56
  -4   2  -2    0.14    0.30
  -4  -2  -2    0.33    0.32
   4  -2   2    0.50    0.31
  -4  -2  -2    0.58    0.36
  -4   2  -3   41.05    1.88
  -4  -2  -3   39.12    1.60
   4   2   3   40.62    0.75
  -4  -2  -3   39.19    1.85
   4  -2   3   41.45    1.46
  -4   2  -4   13.04    1.17
  -4  -2  -4   12.11    0.91
  -4  -2  -4   13.48    1.17
   4   2   4   12.86    0.62
   4  -2   4   13.20    0.84
  -4  -2  -5    9.17    0.82
  -4   2  -5    9.20    1.03
   4   2   5    8.05    0.59
   4  -2   5    7.56    0.67
  -4  -2  -5    6.89    0.91
  -4   2  -6   32.27    1.97
  -4  -2  -6   31.38    1.48
  -4  -2  -6   34.99    2.04
   4   2   6   30.88    1.32
  -4  -2  -7   10.89    0.94
  -4   2  -7    8.95    1.21
   4   2   7   11.17    0.94
  -4  -2  -7    9.97    1.17
  -4  -2  -8   55.93    2.89
  -4   2  -8   56.48    2.85
  -4  -2  -9  134.62    4.62
  -4   2  -9  134.09    4.61
  -4  -2 -10  271.18    6.88
   4  -2  10  291.11    6.60
  -4  -2 -11   96.49    4.26
   4  -2  11  101.97    4.09
  -4  -2 -12   85.94    4.17
  -4  -2 -13   20.11    2.16
  -4   2 -14   22.58    1.07
  -4  -2 -14   23.98    1.16
  -4   2 -15    7.80    0.70
  -4  -2 -15    8.33    0.75
  -4  -2 -16   25.96    1.25
  -4   2 -16   24.73    1.18
  -4  -2 -17    4.73    0.63
  -4   2 -17    5.46    0.67
  -4  -2 -18    5.92    0.65
  -4   2 -18    5.59    0.61
  -4   2 -19    3.16    0.48
  -4  -2 -19    4.00    0.55
  -4   2 -20    5.83    0.52
  -4  -2 -20    6.42    0.60
  -4  -2 -21    4.60    0.48
  -4   2 -21    4.22    0.40
  -4  -2 -22    2.46    0.33
  -4  -2 -22    2.62    0.35
  -4  -2 -23    1.82    0.23
  -4   2 -23    1.81    0.22
   4  -3 -23    0.89    0.25
   4  -3 -22    2.20    0.36
   4  -3 -21    1.08    0.29
   4   3 -21    1.62    0.32
   4  -3 -20    9.20    0.74
   4   3 -20    9.09    0.67
   4   3 -19   19.51    0.99
   4  -3 -19   20.56    1.13
   4   3 -19   18.40    0.97
   4   3 -18    4.45    0.56
   4  -3 -18    4.72    0.64
   4   3 -18    4.37    0.57
   4   3 -17    1.74    0.42
   4  -3 -17    1.62    0.46
   4   3 -17    1.83    0.44
   4   3 -16    2.25    0.41
   4  -3 -16    2.21    0.44
   4   3 -16    2.79    0.49
   4  -3 -16    2.23    0.42
   4   3 -15   77.63    2.07
   4  -3 -15   74.72    2.17
   4  -3 -15   74.66    1.89
   4   3 -15   78.20    2.05
  -4  -3  14    8.99    1.45
  -4   3  14    7.24    1.31
  -4   3  13  213.18    6.39
  -4  -3  13  212.83    6.56
  -4   3  12   20.32    1.94
  -4  -3  12   18.82    1.89
  -4   3  11   78.01    3.51
  -4  -3  11   82.13    3.65
   4   3 -11   80.78    3.53
  -4   3  10   90.42    3.58
  -4  -3  10   88.23    3.58
   4   3 -10   92.42    3.62
  -4   3   9   28.21    1.92
  -4  -3   9   23.87    1.77
   4   3  -9   24.18    1.82
  -4   3   8  218.01    4.90
  -4  -3   8  214.82    4.86
   4  -3  -8  216.47    5.53
   4   3  -8  213.96    5.07
  -4   3   7  651.87    7.90
  -4  -3   7  659.94    7.86
   4  -3  -7  664.05    9.15
  -4   3   6  163.12    3.72
  -4  -3   6  161.28    3.59
   4  -3  -6  155.67    4.24
   4   3  -6  156.24    3.94
  -4  -3   5   64.49    2.08
   4  -3  -5   64.89    2.61
   4   3  -5   63.03    2.44
  -4   3   4   89.96    2.40
  -4  -3   4   87.25    2.17
   4   3  -4   93.90    2.84
   4  -3  -4   90.31    2.91
  -4  -3   3  145.38    2.41
  -4   3   3  141.25    2.85
   4   3  -3  144.03    3.35
   4  -3  -3  141.50    3.43
  -4  -3   2   26.49    0.84
   4   3  -2   25.45    1.38
  -4   3   2   26.99    1.20
   4  -3  -2   28.16    1.47
   4   3  -1 1168.80    9.10
   4  -3  -1 1131.38    8.63
  -4  -3   0   82.85    2.49
   4  -3   0   83.61    2.25
  -4  -3  -1  586.30    6.51
  -4  -3  -1  587.08    6.58
  -4   3  -1  575.29    6.40
   4  -3   1  597.08    5.71
  -4  -3  -2   31.81    1.52
  -4  -3  -2   30.64    1.63
  -4   3  -2   28.92    1.54
   4  -3   2   29.41    1.24
  -4  -3  -3  573.36    7.19
  -4   3  -3  578.18    7.09
  -4  -3  -3  564.85    6.36
   4  -3   3  577.60    5.22
  -4  -3  -4    8.64    0.83
  -4   3  -4    8.57    1.04
  -4  -3  -4    9.75    1.03
   4  -3   4    6.65    0.58
  -4  -3  -5  257.77    4.41
  -4  -3  -5  250.12    5.21
   4  -3   5  263.13    3.46
  -4   3  -5  258.22    5.34
  -4  -3  -6   78.44    2.50
  -4  -3  -6   75.91    3.03
  -4   3  -6   74.73    3.02
  -4  -3  -7  173.24    3.81
  -4  -3  -7  171.96    4.77
  -4   3  -7  175.58    4.89
  -4  -3  -8   54.39    2.84
  -4  -3  -8   58.83    2.30
  -4  -3  -9    7.06    1.10
  -4  -3 -10    1.97    0.74
  -4  -3 -11   33.34    2.54
   4  -3  11   35.18    2.54
  -4  -3 -12   23.35    2.24
   4  -3  12   23.43    2.17
  -4  -3 -13   15.78    1.91
  -4   3 -14   12.18    0.82
  -4  -3 -14   11.16    0.84
  -4  -3 -15    4.41    0.58
  -4   3 -15    4.49    0.57
  -4   3 -16    2.17    0.48
  -4  -3 -16    1.96    0.55
  -4  -3 -17   37.93    1.50
  -4   3 -17   38.28    1.40
  -4   3 -18   12.83    0.81
  -4  -3 -18   14.02    0.91
  -4   3 -19   13.54    0.80
  -4  -3 -19   14.85    0.91
  -4  -3 -20   -0.20    0.34
  -4   3 -20    0.25    0.23
  -4   3 -21    2.62    0.32
  -4  -3 -21    2.69    0.41
  -4  -3 -21    2.32    0.39
  -4  -3 -22    0.37    0.23
  -4  -3 -22    0.47    0.22
   4  -4 -23    0.58    0.22
   4  -4 -22   20.39    0.88
   4  -4 -21    1.14    0.34
   4   4 -21    1.52    0.31
   4  -4 -20    3.09    0.47
   4   4 -20    2.34    0.41
   4  -4 -19   25.45    1.24
   4   4 -19   26.33    1.14
   4  -4 -18    2.32    0.49
   4   4 -18    2.72    0.48
   4  -4 -17   52.26    1.85
   4   4 -17   52.82    1.72
   4  -4 -16    0.26    0.37
   4   4 -16    0.76    0.32
   4  -4 -15   32.34    1.46
   4   4 -15   33.42    1.37
  -4  -4  14    0.69    0.63
   4  -4 -14    0.60    0.62
  -4   4  13    4.01    0.94
  -4  -4  13    5.16    1.18
  -4   4  12    0.35    0.63
  -4  -4  12   -0.12    0.59
  -4   4  11   45.03    2.69
  -4  -4  11   47.26    2.85
  -4  -4  10    0.01    0.51
  -4   4  10    0.08    0.48
   4   4 -10    0.22    0.42
  -4  -4   9    6.56    1.00
  -4   4   9    3.94    0.73
   4   4  -9    4.52    0.83
  -4   4   8   53.90    2.50
  -4  -4   8   54.02    2.49
   4   4  -8   52.68    2.48
  -4  -4   7  273.21    5.19
   4  -4  -7  282.63    6.12
  -4   4   6  656.43    7.65
  -4  -4   6  651.93    7.42
   4  -4  -6  652.08    8.80
   4   4  -6  651.42    8.07
  -4   4   5 1580.86   11.11
  -4  -4   5 1540.33   10.46
   4   4  -5 1549.56   12.12
   4  -4  -5 1571.26   12.96
  -4  -4   4  313.86    4.25
  -4   4   4  318.88    4.72
   4   4  -4  313.14    5.23
   4  -4  -4  324.36    5.60
  -4  -4   3   28.25    1.11
   4   4  -3   26.47    1.49
  -4   4   3   26.86    1.34
   4  -4  -3   26.22    1.52
  -4  -4   2  475.04    3.79
   4   4  -2  476.93    6.04
  -4   4   2  465.59    5.32
   4  -4  -2  464.15    5.99
  -4  -4   1  361.87    2.20
   4   4  -1  353.46    5.19
   4  -4  -1  353.58    4.93
  -4  -4   0  733.38    7.64
   4  -4   0  734.63    6.68
  -4  -4  -1    4.36    0.65
   4  -4   1    4.99    0.58
  -4  -4  -2    0.26    0.30
   4  -4   2    0.34    0.18
  -4  -4  -3    1.58    0.45
   4  -4   3    1.54    0.32
  -4  -4  -3    0.77    0.52
  -4  -4  -4  188.28    3.93
  -4  -4  -4  191.95    4.46
   4  -4   4  200.07    2.87
  -4  -4  -5  197.11    4.11
  -4  -4  -5  188.15    4.63
  -4  -4  -6    1.40    0.39
  -4  -4  -6    0.51    0.44
  -4  -4  -7   27.06    1.62
  -4  -4  -7   27.99    2.01
  -4  -4  -8    0.25    0.53
  -4  -4  -8    0.76    0.36
  -4  -4  -9  124.48    3.65
  -4  -4  -9  120.65    4.51
  -4  -4 -10   18.64    1.91
  -4  -4 -11   87.61    4.15
  -4  -4 -12   81.07    4.14
   4  -4  12   79.29    4.08
  -4   4 -14    1.11    0.37
  -4  -4 -14    1.74    0.46
  -4   4 -15   58.53    1.71
  -4  -4 -15   57.13    1.81
  -4  -4 -16   10.28    0.84
  -4   4 -16    9.81    0.74
  -4   4 -17    9.89    0.74
  -4  -4 -17   10.34    0.85
  -4  -4 -18    7.26    0.69
  -4   4 -18    8.06    0.65
  -4   4 -19    0.00    0.25
  -4  -4 -19    0.16    0.34
  -4  -4 -20    1.55    0.37
  -4  -4 -21    8.13    0.59
  -4  -4 -21    7.86    0.56
  -4  -4 -22    1.86    0.30
  -4  -4 -22    1.71    0.29
   4  -5 -23   13.21    0.61
   4  -5 -22    0.41    0.26
   4  -5 -21    2.98    0.45
   4   5 -21    2.86    0.37
   4  -5 -20    3.99    0.54
   4   5 -20    4.46    0.51
   4  -5 -19    4.87    0.61
   4   5 -19    4.86    0.57
   4  -5 -18    0.10    0.35
   4   5 -18   -0.26    0.30
   4  -5 -17   -0.12    0.35
   4   5 -17   -0.12    0.31
   4  -5 -16    0.21    0.35
   4   5 -16    0.60    0.37
   4  -5 -15    1.69    0.39
   4   5 -15    1.13    0.34
   4  -5 -14    2.47    0.43
   4   5 -14    3.25    0.46
   4  -5 -13  181.09    6.23
  -4  -5  13  183.36    6.24
  -4  -5  12    4.51    1.13
  -4  -5  11  205.27    5.96
  -4  -5  10   10.41    1.36
  -4  -5   9   13.30    1.42
   4   5  -9   11.77    1.25
  -4   5   8   15.02    1.39
  -4  -5   8   13.65    1.32
   4   5  -8   14.07    1.33
  -4   5   7   63.50    2.62
  -4  -5   7   66.90    2.67
   4   5  -7   65.63    2.67
  -4   5   6    5.72    0.84
  -4  -5   6    4.88    0.74
   4   5  -6    4.03    0.73
   4  -5  -6    4.70    0.87
  -4  -5   5  818.71    7.83
  -4   5   5  822.86    8.34
   4  -5  -5  809.13    9.54
   4   5  -5  826.06    8.87
  -4   5   4  624.17    6.94
   4   5  -4  604.09    7.38
   4  -5  -4  609.94    7.85
  -4   5   3   37.05    1.64
   4   5  -3   35.19    1.76
   4  -5  -3   37.09    1.86
   4   5  -2  168.21    3.71
  -4   5   2  161.87    3.35
   4  -5  -2  166.80    3.69
  -4  -5   1 1331.01   10.87
   4  -5  -1 1295.30    9.73
  -4  -5   0  112.62    3.16
   4  -5   0  107.43    2.62
  -4  -5  -1   21.90    1.41
   4  -5   1   24.02    1.17
  -4  -5  -2   35.30    1.76
   4  -5   2   34.80    1.31
  -4  -5  -3  212.58    4.33
   4  -5   3  206.25    2.91
  -4  -5  -4   37.72    1.87
  -4  -5  -4   39.65    2.12
  -4  -5  -5   43.31    2.03
  -4  -5  -5   42.37    2.29
  -4  -5  -6    5.64    0.83
  -4  -5  -6    5.49    0.87
  -4  -5  -7   78.28    2.88
  -4  -5  -7   76.75    3.33
  -4  -5  -8    6.88    0.94
  -4  -5  -8    6.85    1.14
  -4  -5  -9   37.49    2.13
  -4  -5  -9   36.93    2.56
  -4  -5 -10   14.78    1.70
  -4  -5 -11   16.60    1.86
   4  -5  12    0.53    0.58
  -4  -5 -12   -0.34    0.66
   4  -5  13    2.30    1.15
  -4  -5 -13    0.27    0.29
  -4  -5 -14   -0.04    0.34
  -4  -5 -15   21.84    1.14
  -4  -5 -16    8.16    0.77
  -4  -5 -17   25.45    1.22
  -4  -5 -18    3.91    0.54
  -4  -5 -19    6.11    0.60
  -4  -5 -20    1.01    0.35
  -4  -5 -20    0.36    0.27
  -4  -5 -21    5.74    0.50
  -4  -5 -21    5.34    0.48
  -4  -5 -22    1.45    0.28
  -4  -5 -22    1.27    0.24
   4  -6 -23    3.05    0.33
   4  -6 -22    4.47    0.46
   4  -6 -21    8.31    0.64
   4   6 -21    8.38    0.56
   4  -6 -20   -0.22    0.35
   4   6 -20    0.34    0.27
   4  -6 -19   23.81    1.21
   4   6 -19   24.23    1.11
   4  -6 -18    0.13    0.36
   4   6 -18    0.13    0.31
   4  -6 -17   20.97    1.22
   4   6 -17   23.28    1.18
   4  -6 -16    1.62    0.40
   4   6 -16    1.37    0.39
   4  -6 -15   24.32    1.28
   4   6 -15   25.00    1.21
   4  -6 -14    8.16    0.73
   4   6 -14    9.18    0.77
  -4   6  13   32.65    2.59
  -4  -6  13   31.47    2.70
   4  -6 -13   29.02    2.58
  -4   6  12    2.24    0.81
  -4  -6  12    1.56    0.64
   4  -6 -12    0.37    0.60
  -4   6  11    3.95    0.94
  -4  -6  11    4.26    0.98
  -4   6  10   10.19    1.31
  -4  -6  10   12.20    1.46
  -4   6   9  127.47    4.19
  -4  -6   9  121.83    4.20
   4   6  -9  115.88    3.80
  -4   6   8    6.52    1.02
   4   6  -8    4.85    0.82
  -4  -6   8    6.23    0.98
  -4  -6   7  272.93    5.50
  -4   6   7  265.69    5.44
   4   6  -7  258.91    5.32
  -4   6   6  284.24    5.36
   4   6  -6  277.28    5.36
  -4   6   5   42.79    2.04
   4   6  -5   42.16    2.06
  -4   6   4   65.53    2.40
   4   6  -4   62.54    2.44
   4  -6  -4   65.77    2.69
   4   6  -3 1922.07   13.08
   4  -6  -3 1943.39   13.61
   4   6  -2  143.21    3.53
   4  -6  -2  144.16    3.52
  -4  -6   1  208.36    4.49
   4  -6  -1  215.85    4.06
  -4  -6   0   24.60    1.58
   4  -6   0   22.57    1.27
  -4  -6  -1  197.06    4.31
   4  -6   1  191.66    3.35
   4  -6   2    4.75    0.53
  -4  -6  -2    4.12    0.71
  -4  -6  -3    5.06    0.77
  -4  -6  -4    3.32    0.68
  -4  -6  -5   77.61    2.89
  -4  -6  -5   86.09    3.37
  -4  -6  -6   28.10    1.79
  -4  -6  -6   32.33    2.20
  -4  -6  -7  100.21    3.41
  -4  -6  -7  104.03    3.98
  -4  -6  -8    2.42    0.67
  -4  -6  -8    1.31    0.48
  -4  -6  -9  115.99    3.92
  -4  -6  -9  116.98    4.59
  -4  -6 -10   26.52    2.28
  -4  -6 -10   26.44    1.95
  -4  -6 -11   45.75    3.13
  -4  -6 -12   38.60    2.97
  -4  -6 -13   11.08    0.81
  -4  -6 -14   -0.27    0.36
  -4  -6 -14    0.41    0.35
  -4  -6 -15    6.41    0.69
  -4  -6 -15    7.54    0.65
  -4  -6 -16    3.36    0.69
  -4  -6 -16    2.07    0.43
  -4  -6 -17    0.23    0.35
  -4  -6 -17    0.77    0.32
  -4  -6 -18    3.61    0.53
  -4  -6 -19    1.52    0.41
  -4  -6 -19    1.93    0.38
  -4  -6 -20    2.47    0.41
  -4  -6 -20    1.64    0.32
  -4  -6 -21    2.99    0.41
  -4  -6 -21    3.06    0.36
  -4  -6 -22    0.34    0.20
  -4  -6 -22   -0.08    0.18
   4  -7 -23   30.18    0.84
   4  -7 -23   28.92    0.78
   4  -7 -22    1.55    0.32
   4   7 -22    2.37    0.28
   4  -7 -21   14.10    0.78
   4   7 -21   14.00    0.70
   4  -7 -20    0.96    0.33
   4   7 -20    1.03    0.30
   4  -7 -19   10.59    0.83
   4   7 -19   12.33    0.80
   4  -7 -18   -0.25    0.39
   4   7 -18    0.12    0.31
   4  -7 -17   12.11    0.94
   4   7 -17   13.69    0.93
   4  -7 -16    0.35    0.36
   4   7 -16    0.61    0.38
   4  -7 -15    5.51    0.67
   4   7 -15    6.23    0.70
   4  -7 -14    3.79    0.56
   4   7 -14    4.17    0.55
   4  -7 -13   65.67    3.90
  -4  -7  13   71.27    4.03
  -4   7  13   73.45    3.89
  -4   7  12   23.02    2.14
   4  -7 -12   24.08    2.29
  -4  -7  12   23.85    2.25
  -4  -7  11  249.84    6.90
   4  -7 -11  244.84    6.97
  -4   7  11  252.27    6.64
  -4  -7  10   41.78    2.71
  -4   7  10   37.92    2.47
  -4  -7   9   14.46    1.54
  -4   7   9   15.16    1.53
  -4  -7   8   45.83    2.52
  -4   7   8   42.71    2.39
   4   7  -8   44.53    2.29
  -4   7   7   95.50    3.39
   4   7  -7   86.52    3.11
  -4   7   6  184.63    4.53
   4   7  -6  188.34    4.49
  -4   7   5   98.32    3.18
   4   7  -5   99.71    3.20
  -4   7   4    0.86    0.39
   4   7  -4    1.20    0.44
   4   7  -3  128.31    3.49
  -4   7   3  128.94    3.48
  -4  -7   2    4.78    0.83
   4   7  -2    5.46    0.80
  -4  -7   1  789.03    9.09
  -4  -7   0    6.80    0.93
  -4  -7  -1   42.70    2.14
   4  -7   1   42.74    1.49
  -4  -7  -2  282.27    5.43
  -4  -7  -3  294.87    5.65
  -4  -7  -4   16.88    1.52
  -4  -7  -5 1292.39   12.20
  -4  -7  -5 1320.08   13.44
  -4  -7  -6   95.62    3.41
  -4  -7  -6   94.58    3.77
  -4  -7  -7  219.04    5.30
  -4  -7  -7  212.55    5.87
  -4  -7  -8  103.06    3.76
  -4  -7  -8   95.53    4.11
  -4  -7  -9   49.25    2.71
  -4  -7  -9   49.50    3.09
  -4  -7 -10   15.11    1.57
  -4  -7 -10   12.76    1.64
  -4  -7 -11   27.53    2.50
  -4  -7 -12    9.32    1.62
  -4  -7 -13    0.13    0.36
  -4  -7 -13    0.66    0.32
  -4  -7 -14   15.53    0.95
  -4  -7 -14   17.22    0.92
  -4  -7 -15    3.39    0.53
  -4  -7 -15    3.39    0.49
  -4  -7 -16    0.14    0.35
  -4  -7 -16   -0.56    0.33
  -4  -7 -17    7.83    0.72
  -4  -7 -17    7.66    0.62
  -4  -7 -17    7.88    0.67
  -4  -7 -18   -0.25    0.36
  -4  -7 -18    0.13    0.27
  -4  -7 -18   -0.36    0.34
  -4  -7 -19    3.61    0.47
  -4  -7 -19    3.58    0.45
  -4  -7 -20    0.61    0.31
  -4  -7 -20    0.30    0.25
  -4  -7 -21   13.80    0.68
  -4  -7 -21   12.45    0.59
  -4  -7 -22    0.58    0.20
   4  -8 -23    0.22    0.17
   4  -8 -23   -0.03    0.15
   4  -8 -22    0.54    0.24
   4   8 -22    0.45    0.18
   4  -8 -22    0.78    0.25
   4  -8 -21    4.05    0.46
   4   8 -21    4.51    0.41
   4  -8 -20    4.38    0.49
   4   8 -20    4.73    0.49
   4  -8 -19   21.06    1.09
   4   8 -19   21.23    1.01
   4  -8 -18   13.05    0.92
   4   8 -18   11.82    0.83
   4  -8 -17   11.32    0.89
   4   8 -17   11.28    0.82
   4  -8 -16    4.88    0.63
   4   8 -16    5.30    0.61
   4  -8 -15   42.33    1.67
   4   8 -15   40.79    1.57
   4  -8 -14    3.84    0.56
   4   8 -14    4.74    0.61
   4  -8 -13   14.47    0.97
   4   8 -13   14.98    0.97
  -4   8  12    0.90    0.65
   4  -8 -12    1.10    0.84
  -4  -8  12    0.28    0.62
  -4   8  11    0.65    0.59
  -4  -8  11   -0.19    0.66
   4  -8 -11    0.45    0.54
  -4   8  10    0.14    0.55
  -4  -8  10   -0.35    0.59
   4  -8 -10   -0.02    0.49
  -4  -8   9   19.59    1.78
   4  -8  -9   23.06    2.05
  -4   8   9   21.21    1.84
  -4   8   8    0.71    0.58
  -4   8   7    6.03    0.97
   4   8  -7    7.21    0.94
  -4   8   6   14.76    1.38
   4   8  -6   14.40    1.30
  -4   8   5    8.76    1.06
   4   8  -5    9.23    1.01
  -4   8   4    6.97    0.91
   4   8  -4    6.27    0.81
   4   8  -3   96.76    3.13
  -4  -8   2   58.41    2.62
   4   8  -2   64.04    2.57
  -4  -8   1  760.24    9.34
   4  -8  -1  756.90    7.76
  -4  -8   0  167.63    4.40
   4  -8   0  173.06    3.42
  -4  -8  -1  121.28    3.75
  -4  -8  -2  108.44    3.59
  -4  -8  -3  126.18    3.90
  -4  -8  -4   28.87    1.94
  -4  -8  -5  104.77    3.71
  -4  -8  -6   29.08    2.01
  -4  -8  -6   29.08    2.20
  -4  -8  -7   92.16    3.63
  -4  -8  -7   93.16    4.01
  -4  -8  -8    2.72    0.87
  -4  -8  -8    3.73    1.05
  -4  -8  -9    2.15    0.84
  -4  -8  -9    1.45    0.72
  -4  -8 -10    0.27    0.59
  -4  -8 -10   -0.05    0.45
  -4  -8 -11   32.00    2.69
  -4  -8 -12    2.69    0.40
  -4  -8 -12    4.24    0.52
  -4  -8 -13    0.10    0.33
  -4  -8 -13    0.64    0.34
  -4  -8 -14   18.67    1.02
  -4  -8 -14   21.13    1.04
  -4  -8 -15    5.55    0.66
  -4  -8 -15    4.24    0.55
  -4  -8 -15    5.02    0.58
  -4  -8 -16   17.18    1.00
  -4  -8 -16   16.87    0.91
  -4  -8 -16   16.89    0.98
  -4  -8 -17   -0.18    0.36
  -4  -8 -17    0.32    0.32
  -4  -8 -17    0.05    0.26
  -4  -8 -18    3.96    0.56
  -4  -8 -18    3.42    0.41
  -4  -8 -18    2.91    0.47
  -4  -8 -19    3.81    0.50
  -4  -8 -19    3.86    0.40
  -4  -8 -19    3.82    0.43
  -4  -8 -20    0.39    0.27
  -4  -8 -20    0.54    0.24
  -4  -8 -21    3.50    0.37
  -4  -8 -21    2.76    0.29
   4  -9 -22    2.84    0.33
   4  -9 -22    2.40    0.29
   4  -9 -21    2.40    0.36
   4   9 -21    2.24    0.29
   4  -9 -20    9.33    0.66
   4   9 -20    9.96    0.64
   4  -9 -19    3.54    0.52
   4   9 -19    3.88    0.48
   4  -9 -18    1.82    0.47
   4   9 -18    1.23    0.34
   4  -9 -17    2.07    0.50
   4   9 -17    1.42    0.40
   4  -9 -16   13.51    0.99
   4   9 -16   13.58    0.94
   4  -9 -15    3.48    0.56
   4   9 -15    3.09    0.54
   4  -9 -14   16.50    1.06
   4   9 -14   16.53    1.04
   4  -9 -13  138.01    2.89
   4   9 -13  137.62    2.86
   4   9 -12    2.46    0.46
  -4  -9  12    2.60    0.92
  -4  -9  11  108.53    4.73
   4  -9 -11  104.23    4.75
  -4   9  11  103.63    4.43
  -4  -9  10   18.33    1.91
   4  -9 -10   18.65    1.99
  -4   9  10   18.32    1.85
   4  -9  -9   66.36    3.49
  -4   9   9   67.31    3.32
   4  -9  -8   94.33    4.02
  -4   9   8  100.09    3.90
  -4   9   7    0.66    0.59
   4  -9  -7    0.66    0.53
  -4   9   6   11.58    1.29
   4  -9  -6   11.58    1.33
   4   9  -6   12.19    1.22
  -4   9   5    5.62    0.85
   4   9  -5    5.45    0.78
   4  -9  -5    5.08    0.89
   4  -9  -4  104.84    3.55
   4   9  -4  102.29    3.34
   4  -9  -3   34.32    1.95
   4   9  -3   34.25    1.93
  -4  -9   2  272.68    5.91
   4   9  -2  268.36    5.42
   4  -9  -2  274.76    5.17
   4  -9  -1    9.96    1.00
  -4  -9   1    7.30    1.04
  -4  -9   0  635.01    8.93
   4  -9   0  617.90    6.74
  -4  -9  -1   70.62    3.02
  -4  -9  -2 1057.03   11.63
  -4  -9  -3   98.68    3.61
  -4  -9  -4  137.85    4.36
  -4  -9  -5  156.26    4.71
  -4  -9  -6    2.03    0.79
  -4  -9  -6    1.54    0.73
  -4  -9  -7   83.19    3.61
  -4  -9  -7   82.61    3.94
  -4  -9  -8    8.87    1.26
  -4  -9  -8    8.63    1.42
  -4  -9  -9   64.24    3.37
  -4  -9  -9   64.37    3.71
  -4  -9 -10    6.23    1.13
  -4  -9 -10    8.16    1.38
  -4  -9 -11    9.62    1.61
  -4  -9 -11   10.78    1.55
  -4  -9 -12   32.70    1.30
  -4  -9 -12   32.67    1.27
  -4  -9 -12   32.81    1.28
  -4  -9 -13    2.31    0.45
  -4  -9 -13    1.78    0.40
  -4  -9 -13    2.41    0.45
  -4  -9 -14   27.12    1.24
  -4  -9 -14   24.02    1.13
  -4  -9 -14   25.55    1.16
  -4  -9 -15   29.35    1.27
  -4  -9 -15   27.46    1.18
  -4  -9 -15   27.90    1.22
  -4  -9 -16   39.72    1.46
  -4  -9 -16   42.11    1.44
  -4  -9 -16   41.11    1.40
  -4  -9 -17    5.48    0.61
  -4  -9 -17    6.01    0.60
  -4  -9 -17    5.14    0.55
  -4  -9 -18   27.14    1.12
  -4  -9 -18   26.76    1.02
  -4  -9 -18   27.92    1.07
  -4  -9 -19    4.56    0.48
  -4  -9 -19    4.10    0.42
  -4  -9 -19    4.74    0.45
  -4  -9 -20    1.22    0.31
  -4  -9 -20    1.30    0.26
  -4  -9 -21    7.66    0.46
   4 -10 -22    2.37    0.28
   4 -10 -22    1.62    0.24
   4 -10 -21    0.16    0.23
   4  10 -21    0.12    0.18
   4 -10 -21   -0.27    0.24
   4 -10 -20    9.39    0.62
   4  10 -20    9.36    0.60
   4 -10 -20   10.21    0.61
   4 -10 -19    8.68    0.66
   4  10 -19    9.83    0.69
   4 -10 -18   28.13    1.25
   4  10 -18   28.72    1.21
   4 -10 -17    8.62    0.77
   4  10 -17    6.95    0.69
   4 -10 -16   30.37    1.38
   4  10 -16   28.54    1.34
   4 -10 -15    0.22    0.36
   4  10 -15    0.06    0.39
   4 -10 -14   15.31    1.00
   4  10 -14   15.17    1.01
   4 -10 -13   16.52    1.02
   4  10 -13   18.65    1.09
   4 -10 -12   16.81    1.01
   4  10 -12   15.64    1.00
  -4 -10  11   12.94    1.76
   4 -10 -11   13.56    1.80
  -4  10  11   17.37    1.96
  -4 -10  10   52.41    3.24
   4 -10 -10   51.56    3.30
  -4  10  10   52.21    3.14
  -4  10   9    1.16    0.62
   4 -10  -9    2.40    0.99
   4 -10  -8   40.93    2.72
  -4  10   8   43.27    2.69
   4 -10  -7  101.49    4.11
  -4  10   7  107.65    4.05
   4 -10  -6  375.73    7.55
  -4  10   6  392.60    7.51
   4  10  -5    8.61    1.04
   4 -10  -5    7.61    1.08
   4 -10  -4  153.71    4.44
   4  10  -4  151.83    4.16
   4  10  -3    0.71    0.45
   4 -10  -3    0.46    0.38
  -4 -10   2  227.26    5.63
   4 -10  -2  223.72    4.84
   4  10  -2  221.69    5.12
  -4 -10   1  126.08    4.20
   4 -10  -1  118.61    3.33
  -4 -10   0   16.91    1.62
  -4 -10  -1  239.20    5.83
  -4 -10  -2   38.72    2.41
  -4 -10  -3    2.67    0.76
  -4 -10  -4   32.08    2.23
  -4 -10  -5   45.32    2.68
  -4 -10  -6  110.46    4.28
  -4 -10  -7   19.16    1.83
  -4 -10  -7   21.78    2.14
  -4 -10  -8   10.61    1.46
  -4 -10  -8    9.71    1.50
  -4 -10  -9   45.32    2.97
  -4 -10  -9   43.73    3.14
  -4 -10 -10   14.44    1.76
  -4 -10 -10   16.65    2.01
  -4 -10 -11    0.63    0.38
  -4 -10 -11    0.00    0.27
  -4 -10 -11    0.36    0.36
  -4 -10 -12   37.63    1.38
  -4 -10 -12   35.34    1.35
  -4 -10 -12   36.41    1.34
  -4 -10 -13    0.75    0.34
  -4 -10 -13    0.18    0.33
  -4 -10 -13   -0.21    0.35
  -4 -10 -14   40.32    1.46
  -4 -10 -14   37.60    1.38
  -4 -10 -15   18.37    1.00
  -4 -10 -15   17.83    0.97
  -4 -10 -15   17.00    0.94
  -4 -10 -16   21.98    1.08
  -4 -10 -16   20.98    1.02
  -4 -10 -16   21.36    1.01
  -4 -10 -17    6.19    0.62
  -4 -10 -17    6.04    0.56
  -4 -10 -17    5.61    0.54
  -4 -10 -18   10.51    0.71
  -4 -10 -18   10.82    0.67
  -4 -10 -18    9.83    0.64
  -4 -10 -19    5.03    0.50
  -4 -10 -19    5.10    0.44
  -4 -10 -19    5.47    0.45
  -4 -10 -20   15.36    0.68
  -4 -10 -20   15.16    0.59
   4 -11 -21    2.38    0.31
   4  11 -21    2.33    0.28
   4 -11 -21    2.07    0.28
   4 -11 -20    0.40    0.24
   4  11 -20    0.33    0.22
   4 -11 -20   -0.11    0.23
   4 -11 -19   -0.19    0.28
   4  11 -19   -0.13    0.27
   4 -11 -19   -0.25    0.30
   4 -11 -18   -0.34    0.35
   4  11 -18   -0.06    0.30
   4 -11 -17    1.27    0.42
   4  11 -17    0.74    0.35
   4 -11 -16   31.43    1.36
   4  11 -16   31.50    1.38
   4 -11 -15   16.54    1.02
   4  11 -15   16.90    1.06
   4 -11 -14   20.59    1.12
   4  11 -14   22.02    1.20
   4 -11 -13   13.53    0.92
   4  11 -13   12.55    0.92
   4 -11 -12    1.06    0.35
   4  11 -12    1.47    0.43
   4  11 -11   29.78    1.34
   4 -11 -10   70.60    3.92
  -4  11  10   78.34    3.95
  -4  11   9    6.17    1.17
   4 -11  -9    4.22    1.00
   4 -11  -8  162.52    5.56
  -4  11   8  164.44    5.38
   4 -11  -7   64.70    3.39
  -4  11   7   65.83    3.32
   4 -11  -6  179.44    5.41
   4 -11  -5   46.59    2.70
   4 -11  -4   32.78    2.17
   4  11  -3    6.21    0.95
   4 -11  -3    6.24    0.96
  -4 -11   2   45.18    2.65
   4 -11  -2   49.24    2.37
   4  11  -2   48.45    2.52
  -4 -11   1   21.93    1.87
  -4 -11   0  668.75   10.17
  -4 -11  -1   63.03    3.17
  -4 -11  -2  164.91    5.09
  -4 -11  -3   10.20    1.37
  -4 -11  -4  158.33    5.14
  -4 -11  -5   17.26    1.77
  -4 -11  -6    2.15    0.72
  -4 -11  -7    4.51    1.06
  -4 -11  -7    4.99    1.04
  -4 -11  -8    0.05    0.65
  -4 -11  -8    0.52    0.67
  -4 -11  -9   43.70    3.03
  -4 -11  -9   42.22    3.16
  -4 -11 -10   25.68    1.14
  -4 -11 -11   51.22    1.61
  -4 -11 -11   55.38    1.62
  -4 -11 -12   15.60    0.90
  -4 -11 -12   14.03    0.89
  -4 -11 -13   15.26    0.92
  -4 -11 -13   16.59    0.97
  -4 -11 -13   17.58    0.94
  -4 -11 -14    1.19    0.40
  -4 -11 -14    0.60    0.35
  -4 -11 -14    1.47    0.42
  -4 -11 -15   -0.08    0.29
  -4 -11 -15   -0.21    0.31
  -4 -11 -15    0.05    0.27
  -4 -11 -16   52.95    1.57
  -4 -11 -16   52.94    1.55
  -4 -11 -16   49.62    1.45
  -4 -11 -17   14.54    0.82
  -4 -11 -17   14.70    0.77
  -4 -11 -17   14.18    0.79
  -4 -11 -18   46.68    1.32
  -4 -11 -18   46.21    1.28
  -4 -11 -18   47.65    1.21
  -4 -11 -19    2.30    0.34
  -4 -11 -19    2.25    0.31
  -4 -11 -20    0.22    0.19
  -4 -11 -20    0.73    0.21
   4 -12 -21    1.25    0.21
   4  12 -21    0.63    0.16
   4 -12 -21    1.38    0.22
   4 -12 -20   12.42    0.61
   4  12 -20   12.38    0.63
   4 -12 -20   11.49    0.58
   4 -12 -19    3.46    0.39
   4  12 -19    3.25    0.41
   4 -12 -19    4.15    0.42
   4 -12 -18   22.74    0.99
   4  12 -18   24.52    1.09
   4 -12 -18   24.08    0.96
   4 -12 -17    7.55    0.64
   4  12 -17    5.95    0.62
   4 -12 -17    7.63    0.60
   4 -12 -16    7.80    0.70
   4  12 -16    6.37    0.68
   4 -12 -15    0.94    0.42
   4  12 -15    0.34    0.37
   4 -12 -14    3.46    0.53
   4  12 -14    3.31    0.56
   4 -12 -13    0.05    0.34
   4  12 -13    0.16    0.39
   4  12 -12   14.64    1.01
   4  12 -11    4.25    0.58
   4  12 -10   15.11    0.97
  -4  12   9    2.16    0.75
   4 -12  -9    0.82    0.57
   4 -12  -8    0.68    0.65
   4 -12  -7    0.00    0.53
   4 -12  -6   48.70    2.93
   4 -12  -5    8.67    1.24
   4 -12  -4  123.56    4.29
   4 -12  -3   43.78    2.47
  -4 -12   2   47.96    2.87
   4  12  -2   48.32    2.59
  -4 -12   1   38.06    2.58
  -4 -12   0    8.08    1.25
  -4 -12  -1    1.51    0.72
  -4 -12  -2   10.19    1.43
  -4 -12  -3    1.61    0.62
  -4 -12  -4   93.52    4.14
  -4 -12  -5    2.76    0.86
  -4 -12  -6    3.93    0.99
  -4 -12  -7   40.41    2.90
  -4 -12  -7   40.56    3.08
  -4 -12  -8    1.93    0.74
  -4 -12  -8    1.87    0.76
  -4 -12  -9   41.44    1.44
  -4 -12 -10   22.92    1.10
  -4 -12 -11   33.85    1.32
  -4 -12 -12   25.70    1.17
  -4 -12 -12   26.48    1.13
  -4 -12 -13   26.22    1.10
  -4 -12 -13   27.25    1.22
  -4 -12 -14   17.72    0.97
  -4 -12 -14   18.37    0.93
  -4 -12 -15    0.71    0.34
  -4 -12 -15    0.51    0.30
  -4 -12 -16    4.58    0.52
  -4 -12 -16    3.76    0.49
  -4 -12 -17    0.33    0.25
  -4 -12 -17    0.80    0.34
  -4 -12 -18    4.31    0.42
  -4 -12 -18    4.02    0.42
  -4 -12 -19    0.83    0.23
  -4 -12 -19    0.65    0.23
  -4 -12 -19    0.68    0.24
   4 -13 -20   10.38    0.49
   4  13 -20    8.84    0.50
   4 -13 -20    9.71    0.49
   4 -13 -19    2.88    0.34
   4  13 -19    2.56    0.35
   4 -13 -19    3.06    0.36
   4 -13 -18    2.16    0.34
   4  13 -18    2.10    0.40
   4 -13 -18    2.52    0.37
   4 -13 -17   -0.61    0.33
   4  13 -17    0.33    0.31
   4 -13 -17   -0.14    0.26
   4 -13 -16    1.06    0.34
   4  13 -16    0.83    0.35
   4 -13 -16    0.77    0.31
   4 -13 -15   64.79    1.79
   4  13 -15   64.06    1.96
   4 -13 -15   63.30    1.68
   4  13 -14    1.30    0.46
   4 -13 -14    1.44    0.36
   4  13 -13   24.09    1.31
   4 -13 -13   24.59    1.09
   4  13 -12  182.67    3.41
   4 -13 -12  185.02    2.87
   4  13 -11    7.41    0.79
   4  13 -10   12.40    0.91
   4  13  -9   41.12    1.58
   4 -13  -8    7.21    1.30
   4 -13  -7   50.12    3.16
   4 -13  -6  252.64    6.85
   4 -13  -5    5.09    1.05
   4 -13  -4   23.60    1.97
  -4 -13   2   62.64    3.44
  -4 -13   1    0.92    0.63
  -4 -13   0   65.19    3.52
  -4 -13  -1    4.28    1.06
  -4 -13  -2  117.07    4.73
  -4 -13  -3   49.76    3.13
  -4 -13  -4    0.82    0.62
  -4 -13  -5   25.86    2.34
  -4 -13  -6   41.95    3.02
  -4 -13  -7   10.08    1.56
  -4 -13  -7    8.97    1.48
  -4  13  -8   47.31    1.60
  -4 -13  -8   48.11    1.56
  -4 -13  -9   45.93    1.56
  -4 -13 -10   10.09    0.81
  -4 -13 -11    2.50    0.47
  -4 -13 -12    5.78    0.62
  -4 -13 -13    0.37    0.34
  -4 -13 -14   10.28    0.76
  -4 -13 -15    1.18    0.39
  -4 -13 -16   10.17    0.69
  -4 -13 -17    4.58    0.48
  -4 -13 -18   13.88    0.67
  -4 -13 -19    0.64    0.19
  -4 -13 -19    0.67    0.22
   4  14 -20    6.77    0.41
   4  14 -19    0.40    0.22
   4 -14 -19    0.58    0.22
   4  14 -18   30.53    1.10
   4 -14 -18   31.26    0.98
   4  14 -17    2.25    0.41
   4 -14 -17    2.84    0.40
   4  14 -16   22.17    1.10
   4 -14 -16   21.11    0.92
   4  14 -15   41.28    1.56
   4 -14 -15   44.48    1.37
   4  14 -14   37.88    1.55
   4 -14 -14   38.36    1.30
   4  14 -13  142.54    3.02
   4 -14 -13  139.02    2.47
   4  14 -12   26.39    1.36
   4  14 -11   33.73    1.50
   4  14 -10  136.03    2.95
   4  14  -9  183.20    3.36
  -4  14   9  187.84    3.30
  -4  14   8  176.08    3.22
   4  14  -8  176.65    3.23
   4 -14  -7   20.84    2.16
   4 -14  -6    2.11    0.85
   4 -14  -5    9.70    1.42
  -4 -14   2   12.49    1.69
  -4 -14   1   21.29    2.16
  -4 -14   0   35.31    2.75
  -4 -14  -1   45.74    3.13
  -4 -14  -2   21.76    2.16
  -4 -14  -3    1.21    0.69
  -4 -14  -4    9.58    1.56
  -4 -14  -5    1.56    0.83
  -4 -14  -6   31.94    1.29
  -4 -14  -7    1.56    0.44
  -4  14  -8   54.91    1.78
  -4 -14  -8   55.62    1.73
  -4  14  -9   10.72    0.81
  -4 -14  -9   12.01    0.85
  -4 -14 -10   19.44    1.04
  -4 -14 -11   25.18    1.20
  -4 -14 -12   26.99    1.22
  -4 -14 -13    1.80    0.43
  -4 -14 -14   10.57    0.75
  -4 -14 -15   -0.23    0.35
  -4 -14 -16    0.59    0.34
  -4 -14 -17    6.91    0.53
  -4 -14 -18    0.75    0.24
  -4 -14 -19   -0.01    0.15
   4  15 -19    4.72    0.38
   4 -15 -19    3.93    0.31
   4  15 -18    0.26    0.25
   4 -15 -18   -0.01    0.19
   4  15 -17   -0.20    0.31
   4 -15 -17    0.45    0.25
   4  15 -16    2.08    0.45
   4 -15 -16    1.40    0.30
   4  15 -15    3.39    0.59
   4 -15 -15    3.12    0.41
   4  15 -14   32.01    1.40
   4 -15 -14   33.77    1.18
   4  15 -13   18.66    1.13
   4  15 -12  115.48    2.72
   4  15 -11  145.99    3.06
  -4  15  10   19.80    1.10
   4  15 -10   17.90    1.11
  -4  15   9   67.09    2.02
   4  15  -9   66.18    2.06
  -4  15   8   91.54    2.38
   4  15  -8   93.93    2.42
   4  15  -7  138.46    2.88
  -4  15   7  137.24    2.90
  -4  15   6  580.14    5.94
   4  15  -6  582.26    5.79
  -4  15   5    5.74    0.70
  -4 -15   1    2.95    0.93
  -4 -15   0    5.78    1.31
  -4 -15  -1    3.42    1.06
  -4 -15  -2   14.89    1.92
  -4 -15  -3   95.79    4.74
  -4 -15  -4   36.00    1.38
  -4 -15  -5   61.53    1.81
  -4 -15  -6   73.77    1.99
  -4 -15  -7   64.29    1.88
  -4  15  -8    1.45    0.40
  -4 -15  -8    1.70    0.48
  -4  15  -9   17.38    1.06
  -4 -15  -9   15.72    0.99
  -4  15 -10    3.17    0.54
  -4 -15 -10    1.48    0.43
  -4 -15 -11   48.37    1.65
  -4 -15 -12    0.90    0.44
  -4 -15 -13   37.28    1.39
  -4 -15 -14    2.53    0.49
  -4 -15 -15    8.91    0.66
  -4 -15 -16    5.84    0.53
  -4 -15 -17    2.58    0.34
  -4 -15 -18    1.53    0.25
   4  16 -19    4.12    0.32
   4  16 -18    1.25    0.29
   4 -16 -18    1.16    0.21
   4  16 -17   22.46    0.94
   4 -16 -17   23.10    0.77
   4  16 -16   -0.79    0.36
   4 -16 -16   -0.03    0.21
   4  16 -15   18.18    0.99
   4 -16 -15   17.62    0.78
   4  16 -14    0.76    0.39
   4  16 -13   10.66    0.88
   4  16 -12    8.97    0.83
   4  16 -11    1.25    0.53
  -4  16  10   40.06    1.53
   4  16 -10   38.75    1.62
  -4  16   9   59.05    1.90
   4  16  -9   58.48    1.96
   4  16  -8    0.34    0.40
  -4  16   8    0.47    0.44
  -4  16   7  102.44    2.56
   4  16  -7  101.20    2.51
   4  16  -6  126.17    2.74
  -4  16   6  130.14    2.89
   4  16  -5    0.64    0.38
  -4  16   5    1.19    0.51
  -4  16   4  167.43    3.26
   4  16  -4  164.70    3.02
  -4  16   3    3.22    0.53
  -4  16   2  180.88    3.38
  -4  16   1    1.69    0.48
  -4  16   0   55.45    1.87
  -4  16  -1   88.46    2.34
  -4 -16  -1   86.68    2.16
  -4  16  -2   -0.08    0.35
  -4 -16  -2   -0.01    0.33
  -4  16  -3   14.88    0.96
  -4 -16  -3   16.22    0.96
  -4  16  -4    2.00    0.44
  -4 -16  -4    1.83    0.44
  -4  16  -5   12.50    0.89
  -4 -16  -5   11.55    0.85
  -4 -16  -6   10.98    0.86
  -4  16  -7  139.00    2.93
  -4 -16  -7  141.67    2.81
  -4  16  -8    0.81    0.38
  -4 -16  -8    0.42    0.42
  -4  16  -9  176.58    3.23
  -4 -16  -9  185.39    3.21
  -4  16 -10    1.88    0.42
  -4 -16 -10    2.91    0.58
  -4  16 -11   50.42    1.66
  -4 -16 -11   50.69    1.67
  -4 -16 -12   18.25    1.02
  -4 -16 -13    6.70    0.66
  -4 -16 -14    8.89    0.67
  -4 -16 -15    1.53    0.36
  -4 -16 -16    1.68    0.32
  -4 -16 -17    0.04    0.19
   4  17 -18    0.56    0.20
   4  17 -17    0.28    0.22
   4  17 -16   -0.01    0.27
   4  17 -15    2.21    0.42
   4  17 -14    1.18    0.37
   4  17 -13   22.20    1.14
   4  17 -12   22.90    1.20
   4  17 -11   73.87    2.17
  -4  17  10    0.59    0.35
   4  17 -10   -0.26    0.46
  -4  17   9   28.08    1.32
   4  17  -9   27.59    1.36
  -4  17   8   67.87    2.07
   4  17  -8   67.50    2.07
  -4  17   7   31.68    1.47
   4  17  -7   32.35    1.45
   4  17  -6    6.80    0.74
  -4  17   6    7.64    0.81
   4  17  -5    1.77    0.46
  -4  17   5    2.36    0.57
  -4  17   4  229.00    3.89
   4  17  -4  233.19    3.63
  -4  17   3   11.89    0.98
  -4  17   2  121.81    2.84
  -4  17   1   35.18    1.57
  -4  17   0  151.52    3.14
  -4  17  -1    1.86    0.51
  -4 -17  -1    1.78    0.43
  -4  17  -2   -0.28    0.42
  -4 -17  -2   -0.57    0.43
  -4  17  -3    0.18    0.39
  -4 -17  -3    0.40    0.39
  -4  17  -4    0.54    0.34
  -4 -17  -4    1.01    0.33
  -4  17  -5    9.88    0.80
  -4 -17  -5   10.30    0.81
  -4 -17  -6   -0.26    0.34
  -4  17  -7    3.37    0.55
  -4 -17  -7    3.94    0.60
  -4  17  -8    0.10    0.37
  -4 -17  -8    0.66    0.43
  -4  17  -9    1.89    0.48
  -4 -17  -9    2.89    0.60
  -4  17 -10   10.74    0.83
  -4 -17 -10   13.03    0.91
  -4  17 -11   22.37    1.11
  -4 -17 -11   25.49    1.19
  -4 -17 -12    0.97    0.39
  -4 -17 -13   22.51    1.03
  -4 -17 -14    2.13    0.43
  -4 -17 -15    4.72    0.47
  -4 -17 -16   -0.02    0.21
  -4 -17 -17    0.32    0.17
   4  18 -17   10.21    0.54
   4  18 -16    0.58    0.25
   4  18 -15   12.36    0.72
   4  18 -14   -0.21    0.30
   4  18 -13    8.68    0.73
   4  18 -12    0.53    0.38
   4  18 -11    3.48    0.55
  -4  18  10   27.41    1.22
   4  18 -10   26.41    1.32
   4  18  -9    1.00    0.46
  -4  18   9    0.78    0.38
  -4  18   8    1.96    0.45
   4  18  -8    2.19    0.51
  -4  18   7    9.08    0.80
   4  18  -7    9.71    0.85
  -4  18   6   18.42    1.13
   4  18  -6   17.90    1.07
   4  18  -5  133.97    2.81
  -4  18   5  132.44    2.98
   4  18  -4    4.38    0.61
  -4  18   4    5.64    0.77
  -4  18   3    3.63    0.61
  -4  18   2   97.39    2.56
  -4  18   1   15.45    1.06
  -4  18   0   13.34    1.01
  -4  18  -1   10.26    0.86
  -4  18  -2    0.18    0.35
  -4 -18  -2   -0.13    0.35
  -4  18  -3   40.08    1.61
  -4 -18  -3   41.00    1.56
  -4  18  -4    2.05    0.44
  -4 -18  -4    1.65    0.45
  -4  18  -5   24.57    1.25
  -4 -18  -5   23.48    1.20
  -4  18  -6    0.08    0.36
  -4 -18  -6   -0.04    0.34
  -4  18  -7    0.74    0.39
  -4 -18  -7    0.58    0.38
  -4  18  -8   -0.18    0.37
  -4 -18  -8    0.76    0.37
  -4  18  -9   50.06    1.71
  -4 -18  -9   53.34    1.70
  -4  18 -10    2.71    0.45
  -4 -18 -10    2.83    0.53
  -4  18 -11   29.99    1.22
  -4 -18 -11   28.98    1.24
  -4  18 -12    0.02    0.25
  -4 -18 -12    0.25    0.31
  -4 -18 -13    1.58    0.39
  -4 -18 -14    1.27    0.33
  -4 -18 -15   -0.11    0.23
  -4 -18 -16   -0.04    0.18
   4  19 -16    1.04    0.25
   4  19 -15    0.45    0.25
   4  19 -14    2.54    0.40
   4  19 -13   12.19    0.80
   4  19 -12    2.11    0.43
   4  19 -11    0.52    0.36
  -4  19  10    2.92    0.43
   4  19 -10    3.06    0.51
  -4  19   9   18.14    1.02
   4  19  -9   18.16    1.06
  -4  19   8   34.67    1.42
   4  19  -8   31.94    1.41
  -4  19   7   99.84    2.46
   4  19  -7  102.83    2.46
  -4  19   6    8.50    0.83
   4  19  -6    8.59    0.78
   4  19  -5    5.37    0.61
  -4  19   5    4.27    0.64
  -4  19   4   15.15    1.06
   4  19  -4   14.82    0.97
  -4  19   3   11.18    0.93
  -4  19   2   15.12    1.07
  -4  19   1    0.82    0.44
  -4  19   0   12.04    0.96
  -4  19  -1   30.49    1.43
  -4  19  -2   12.94    0.95
  -4  19  -3   85.08    2.31
  -4 -19  -3   84.28    2.19
  -4  19  -4    9.06    0.79
  -4 -19  -4    8.47    0.75
  -4  19  -5    5.89    0.66
  -4 -19  -5    5.20    0.63
  -4  19  -6   17.06    1.08
  -4  19  -6   18.74    1.05
  -4 -19  -6   15.54    0.98
  -4  19  -7   54.33    1.82
  -4 -19  -7   49.52    1.67
  -4  19  -8    0.87    0.35
  -4 -19  -8    1.95    0.48
  -4  19  -9    4.97    0.60
  -4 -19  -9    4.96    0.58
  -4  19 -10    0.18    0.32
  -4 -19 -10    0.27    0.41
  -4  19 -11    5.02    0.52
  -4 -19 -11    4.71    0.54
  -4  19 -12   -0.25    0.23
  -4 -19 -12    0.10    0.28
  -4 -19 -13    0.21    0.25
  -4 -19 -14    0.43    0.22
  -4 -19 -15    0.10    0.18
   4  20 -15    1.73    0.28
   4  20 -14    0.28    0.22
   4  20 -13    1.23    0.34
   4  20 -12   12.58    0.77
   4  20 -11    0.19    0.32
   4  20 -10    7.23    0.66
  -4  20  10    7.54    0.61
   4  20  -9   32.15    1.32
  -4  20   9   32.65    1.28
   4  20  -8    0.33    0.34
  -4  20   8    0.41    0.38
  -4  20   7   39.31    1.52
   4  20  -7   37.83    1.47
  -4  20   6    0.09    0.36
   4  20  -6    0.88    0.42
  -4  20   5   67.37    2.05
   4  20  -5   67.55    1.92
  -4  20   4   59.14    1.96
   4  20  -4   59.49    1.79
  -4  20   3   30.55    1.47
  -4  20   2   33.34    1.51
  -4  20   1    4.05    0.62
  -4  20   0   15.40    1.06
  -4  20  -1   48.88    1.77
  -4  20  -2    4.85    0.63
  -4  20  -3   14.17    0.97
  -4  20  -4    3.19    0.51
  -4  20  -5    0.89    0.42
  -4  20  -5    0.79    0.32
  -4 -20  -5    1.07    0.38
  -4  20  -6   13.44    0.95
  -4  20  -6   12.61    0.85
  -4 -20  -6   11.50    0.82
  -4  20  -7    1.90    0.47
  -4 -20  -7    2.37    0.46
  -4  20  -8    0.90    0.39
  -4 -20  -8   -0.15    0.38
  -4  20  -9   15.02    0.90
  -4 -20  -9   15.89    0.91
  -4  20 -10   11.12    0.74
  -4 -20 -10   13.33    0.80
  -4  20 -11    2.09    0.37
  -4 -20 -11    1.97    0.36
  -4  20 -12    1.89    0.29
  -4 -20 -12    1.95    0.36
  -4 -20 -13   -0.28    0.24
  -4 -20 -14    5.90    0.41
   4  21 -14   -0.25    0.19
   4  21 -13    0.07    0.21
   4  21 -12    1.16    0.31
   4  21 -11    2.10    0.38
   4  21 -10   22.31    1.01
   4  21  -9    7.95    0.66
  -4  21   9    7.45    0.62
   4  21  -8    8.24    0.67
  -4  21   8    8.62    0.68
   4  21  -7   16.04    0.91
  -4  21   7   15.91    0.95
   4  21  -6   15.59    0.92
  -4  21   6   13.99    0.93
  -4  21   5    0.42    0.36
   4  21  -5    0.08    0.29
  -4  21   4    0.45    0.44
   4  21  -4    0.44    0.33
  -4  21   3    8.57    0.83
  -4  21   2   64.12    2.02
  -4  21   1    4.78    0.63
  -4  21   0   17.92    1.09
  -4  21  -1    2.71    0.52
  -4  21  -2    3.99    0.59
  -4  21  -3   -0.05    0.39
  -4  21  -4    3.87    0.59
  -4  21  -4    3.17    0.52
  -4  21  -5    8.24    0.76
  -4  21  -5    7.00    0.64
  -4  21  -6    4.12    0.57
  -4  21  -7    0.19    0.32
  -4 -21  -7    0.03    0.35
  -4  21  -8    2.10    0.41
  -4 -21  -8    1.57    0.39
  -4  21  -9    6.17    0.55
  -4 -21  -9    5.10    0.52
  -4  21 -10    0.97    0.29
  -4 -21 -10    1.22    0.30
  -4  21 -11    2.60    0.34
  -4 -21 -11    2.81    0.36
  -4 -21 -12    1.68    0.29
   4  22 -13    4.06    0.33
   4  22 -12    2.87    0.33
   4  22 -11    6.53    0.49
   4  22 -10    0.23    0.25
   4  22  -9   10.49    0.66
  -4  22   9    9.75    0.61
  -4  22   8    4.82    0.49
   4  22  -8    4.51    0.48
  -4  22   7    3.73    0.48
   4  22  -7    4.04    0.47
  -4  22   6    2.36    0.45
   4  22  -6    2.71    0.41
  -4  22   5    2.47    0.48
   4  22  -5    1.74    0.36
  -4  22   4   26.51    1.22
  -4  22   3   15.52    1.00
  -4  22   2   22.01    1.16
  -4  22   1    8.84    0.79
  -4  22   0   -0.18    0.36
  -4  22  -1    0.19    0.38
  -4  22  -2    1.07    0.37
  -4  22  -3    3.42    0.48
  -4  22  -3    4.27    0.60
  -4  22  -4    0.87    0.42
  -4  22  -5    0.13    0.34
  -4  22  -6    5.57    0.61
  -4  22  -7   11.90    0.78
  -4  22  -8   18.99    0.92
  -4  22  -9    1.89    0.32
  -4  22 -10    5.18    0.44
  -4  22 -11    1.88    0.26
  -4 -22 -12    2.75    0.32
   4  23 -11    2.68    0.29
   4  23 -10    8.01    0.49
   4  23  -9    7.95    0.52
  -4  23   9    8.16    0.51
   4  23  -8    1.34    0.28
  -4  23   8    1.58    0.30
   4  23  -7    0.06    0.25
  -4  23   7    0.47    0.25
  -4  23   6    1.63    0.34
   4  23  -6    0.70    0.28
   4  23  -5   -0.08    0.25
  -4  23   5    0.16    0.29
  -4  23   4    0.35    0.33
  -4  23   3    0.78    0.38
  -4  23   2    5.23    0.61
  -4  23   1   18.51    1.01
  -4  23   0   13.51    0.86
  -4  23  -1    0.43    0.36
  -4  23  -2   22.54    1.09
  -4  23  -2   20.78    1.02
  -4  23  -3    5.76    0.60
  -4  23  -4    0.74    0.35
  -4  23  -5   10.74    0.73
  -4  23  -6   10.64    0.71
  -4 -23  -6    9.59    0.60
  -4 -23  -7    4.80    0.45
  -4  23  -7    4.72    0.48
  -4 -23  -8    4.63    0.41
  -4  23  -8    4.81    0.45
  -4 -23  -9    0.07    0.20
  -4  23  -9    0.71    0.26
  -4 -23 -10    2.65    0.30
   4  24  -8    6.77    0.42
   4  24  -7   -0.05    0.20
  -4  24   6    5.55    0.48
  -4  24   5    6.79    0.54
  -4  24   4    4.29    0.46
  -4  24   3    2.15    0.37
  -4  24   2    5.32    0.56
  -4  24   1    5.11    0.56
  -4  24   0    8.17    0.64
  -4  24   0   10.12    0.70
  -4  24  -1    6.79    0.61
  -4  24  -2    2.13    0.43
  -4  24  -3    2.32    0.39
  -4  24  -4    1.72    0.36
  -4  24  -5    2.87    0.40
  -4  24  -6   -0.01    0.22
  -4  24  -7   -0.01    0.22
  -4  24  -8    3.75    0.34
  -4  25   6   -0.01    0.15
  -4  25   5    0.75    0.22
  -4  25   4    0.46    0.22
  -4  25   3    8.87    0.56
  -4  25   2    0.64    0.26
  -4  25   1    0.26    0.25
  -4  25   0    3.56    0.42
  -4  25  -1    5.38    0.48
  -4  25  -2    8.23    0.56
  -4  25  -3    2.96    0.36
  -4  25  -4    1.33    0.28
  -4  25  -5   -0.15    0.20
  -4  25  -6    2.12    0.27
  -4  26   2    2.78    0.30
  -4  26   1    9.21    0.48
  -4  26   0    8.35    0.48
  -4  26  -1    2.10    0.28
  -4  26  -2    6.33    0.42
   5   0 -23    0.31    0.19
   5   0 -22    1.43    0.27
   5   0 -21   -0.28    0.29
   5   0 -20    4.79    0.58
   5   0 -19    0.05    0.30
   5   0 -19   -0.10    0.33
   5   0 -18   42.65    1.62
   5   0 -18   43.03    1.49
   5   0 -17   -0.03    0.39
   5   0 -17    0.05    0.28
   5   0 -16    4.14    0.57
   5   0 -16    3.98    0.53
   5   0 -15   -0.29    0.43
   5   0 -15   -0.49    0.32
  -5   0  14   38.50    2.87
  -5   0  13   -0.37    0.62
  -5   0  12  329.69    7.54
   5   0 -11    0.26    0.54
  -5   0  11   -0.20    0.61
  -5   0  10  343.54    6.87
   5   0 -10  335.17    7.65
   5   0  -9    0.59    0.66
  -5   0   9    1.57    0.59
  -5   0   8   48.76    2.30
   5   0  -8   51.77    2.80
   5   0  -7   -0.33    0.60
  -5   0   7   -0.16    0.39
   5   0  -6    5.71    0.95
  -5   0   6    5.40    0.70
   5   0  -5    1.46    0.55
  -5   0   5    0.26    0.25
   5   0  -4    1.50    0.49
  -5   0   3   -0.05    0.21
  -5   0   3   -0.28    0.25
   5   0  -3   -0.08    0.43
  -5   0   2    1.65    0.27
  -5   0   2    0.85    0.28
   5   0  -2    1.49    0.46
  -5   0   1   -0.31    0.30
   5   0  -1    0.01    0.34
  -5   0   0  556.03    6.41
   5   0   0  543.60    6.53
   5   0   1    0.20    0.30
  -5   0  -1   -0.04    0.33
  -5   0  -2  251.16    4.87
   5   0   2  246.32    4.33
  -5   0  -3    0.15    0.37
   5   0   3    0.48    0.35
  -5   0  -4   52.23    2.44
  -5   0  -5   -0.07    0.44
  -5   0  -6   38.39    2.32
  -5   0  -7   -0.68    0.62
  -5   0  -8   39.32    2.57
  -5   0  -9   -0.15    0.57
  -5   0 -10  106.72    4.55
  -5   0 -11    0.19    0.54
  -5   0 -12  280.71    8.02
  -5   0 -13    0.65    0.36
  -5   0 -14  205.75    3.34
  -5   0 -15    0.76    0.47
  -5   0 -16   44.13    1.58
  -5   0 -17   -0.06    0.38
  -5   0 -18   -0.16    0.32
  -5   0 -19   -0.18    0.33
  -5   0 -20    0.72    0.32
  -5   0 -21   -0.42    0.25
  -5   0 -21   -0.20    0.27
  -5   0 -22    8.36    0.48
   5  -1 -23    2.07    0.26
   5   1 -22   19.56    0.77
   5  -1 -22   18.14    0.79
   5  -1 -21   -0.41    0.34
   5   1 -21   -0.30    0.26
   5   1 -20    3.79    0.49
   5  -1 -20    2.96    0.47
   5   1 -19    2.10    0.45
   5  -1 -19    2.53    0.51
   5   1 -19    1.72    0.41
   5   1 -18   15.20    0.98
   5  -1 -18   15.90    1.02
   5  -1 -18   16.67    0.95
   5   1 -18   16.86    0.96
   5   1 -17    0.04    0.31
   5  -1 -17    0.49    0.36
   5   1 -17    0.12    0.31
   5  -1 -17    0.45    0.31
   5   1 -16   22.38    1.21
   5  -1 -16   22.73    1.24
   5   1 -16   23.92    1.16
   5  -1 -16   23.37    1.13
   5   1 -15   15.30    0.98
   5  -1 -15   18.09    0.99
   5   1 -15   18.63    1.01
   5   1 -14   53.05    1.64
  -5   1  14   52.97    3.34
  -5  -1  14   55.59    3.45
  -5  -1  13    5.55    1.21
  -5   1  13    5.94    1.21
  -5  -1  12    2.58    0.76
  -5   1  12    2.39    0.83
  -5   1  11   52.80    2.88
  -5  -1  11   53.79    2.92
   5   1 -11   48.87    3.04
  -5   1  10   71.46    3.17
  -5  -1  10   69.83    3.11
   5  -1 -10   72.00    3.62
   5   1 -10   72.88    3.56
  -5   1   9   96.54    3.48
  -5  -1   9   89.41    3.29
   5  -1  -9   90.69    3.87
   5   1  -9   89.97    3.78
  -5   1   8  427.18    6.79
  -5  -1   8  428.63    6.74
   5  -1  -8  429.91    8.03
   5   1  -8  421.56    7.82
  -5  -1   7    2.31    0.56
   5   1  -7    2.12    0.67
  -5   1   7    1.38    0.50
   5  -1  -7    2.56    0.78
  -5   1   6  336.26    5.24
  -5  -1   6  345.51    5.18
   5   1  -6  336.65    6.35
   5  -1  -6  333.18    6.42
  -5   1   5    1.42    0.43
   5  -1  -5    1.11    0.45
   5   1  -5    1.89    0.55
  -5  -1   5    1.53    0.39
  -5   1   4   49.01    1.69
  -5  -1   4   50.36    1.62
  -5  -1   4   49.73    1.42
   5  -1  -4   50.11    2.28
   5   1  -4   50.58    2.32
  -5   1   3  176.91    2.74
  -5  -1   3  175.40    2.96
  -5   1   3  168.35    2.87
   5  -1  -3  177.86    4.14
   5   1  -3  173.56    4.11
  -5   1   2  292.08    3.93
  -5  -1   2  293.75    4.12
  -5  -1   2  286.22    2.80
   5   1  -2  287.27    5.10
   5  -1  -2  289.95    5.06
  -5   1   1   38.15    1.58
  -5  -1   1   35.85    1.56
   5  -1  -1   37.19    1.77
   5   1  -1   38.15    1.81
  -5   1   0  134.91    3.11
  -5  -1   0  129.95    3.16
   5   1   0  132.08    3.28
   5  -1   0  130.80    3.21
  -5   1  -1    9.49    0.93
   5   1   1   10.51    0.96
  -5  -1  -1    7.37    0.84
   5  -1   1    7.70    0.81
  -5   1  -2   -0.13    0.39
  -5  -1  -2    0.36    0.48
   5   1   2   -0.03    0.35
   5  -1   2    0.37    0.33
  -5  -1  -3    4.78    0.76
  -5   1  -3    4.78    0.78
   5  -1   3    6.31    0.73
  -5   1  -4   10.65    1.12
  -5  -1  -4    9.50    1.05
   5  -1   4   11.52    0.96
  -5   1  -5   22.71    1.70
  -5  -1  -5   20.68    1.24
  -5  -1  -5   22.17    1.70
   5  -1   5   20.66    1.29
  -5   1  -6   73.90    3.16
  -5  -1  -6   80.34    2.42
  -5  -1  -6   76.19    3.26
  -5   1  -7   42.28    2.55
  -5  -1  -7   39.14    2.43
  -5   1  -8   21.71    1.93
  -5  -1  -8   20.22    1.84
  -5   1  -9   53.25    3.10
  -5  -1  -9   49.77    3.01
  -5  -1 -10  249.64    7.01
  -5   1 -10  250.37    7.00
  -5  -1 -11   90.14    4.37
  -5   1 -11   93.08    4.50
  -5  -1 -12  171.19    6.26
  -5  -1 -13    0.28    0.34
  -5   1 -13    0.38    0.36
  -5  -1 -14   36.59    1.45
  -5   1 -14   38.27    1.46
  -5   1 -15   83.42    2.13
  -5  -1 -15   84.67    2.19
  -5  -1 -16    8.46    0.79
  -5   1 -16    8.71    0.78
  -5  -1 -17    0.42    0.35
  -5   1 -17    0.68    0.39
  -5  -1 -18    0.15    0.34
  -5   1 -18    0.23    0.34
  -5   1 -19    0.98    0.33
  -5  -1 -19    1.00    0.32
  -5   1 -20    1.67    0.34
  -5  -1 -20    1.72    0.34
  -5  -1 -21    0.74    0.27
  -5  -1 -21    0.35    0.24
  -5  -1 -22    2.76    0.31
  -5   1 -22    2.74    0.31
   5  -2 -23    1.03    0.23
   5  -2 -22    8.04    0.55
   5   2 -21    1.83    0.30
   5  -2 -21    1.00    0.28
   5   2 -20   -0.18    0.34
   5  -2 -20    0.66    0.37
   5   2 -20    0.57    0.31
   5   2 -19    0.81    0.32
   5  -2 -19    1.30    0.44
   5   2 -19    1.76    0.41
   5   2 -18   -0.36    0.30
   5  -2 -18    0.09    0.35
   5   2 -18    0.01    0.32
   5   2 -17   26.15    1.26
   5  -2 -17   27.27    1.34
   5   2 -17   27.13    1.24
   5  -2 -17   26.40    1.18
   5   2 -16   -0.13    0.40
   5  -2 -16    0.05    0.43
   5  -2 -16    0.83    0.35
   5   2 -16    0.84    0.39
   5   2 -15   12.63    0.89
   5   2 -15   13.96    0.90
   5  -2 -15   13.77    0.87
   5   2 -14   43.79    1.52
   5  -2 -14   44.56    1.48
  -5  -2  14   42.68    3.01
  -5   2  13   27.81    2.35
  -5  -2  13   29.20    2.46
  -5   2  12  146.53    5.05
  -5  -2  12  147.88    5.10
  -5   2  11  168.62    5.15
  -5  -2  11  180.70    5.36
   5   2 -11  178.22    5.67
  -5   2  10  132.57    4.34
  -5  -2  10  133.34    4.34
   5  -2 -10  135.83    5.06
   5   2 -10  129.01    4.68
  -5   2   9  105.99    3.66
  -5  -2   9  108.81    3.64
   5  -2  -9  107.01    4.26
   5   2  -9  108.52    4.14
  -5   2   8  627.03    8.30
  -5  -2   8  619.49    8.10
   5  -2  -8  621.51    9.78
   5   2  -8  602.08    9.26
  -5   2   7   25.02    1.58
  -5  -2   7   24.91    1.53
   5  -2  -7   22.22    1.83
   5   2  -7   24.74    1.85
  -5  -2   6    5.21    0.68
   5  -2  -6    3.03    0.71
   5   2  -6    4.37    0.87
  -5   2   5    3.93    0.57
  -5  -2   5    5.10    0.61
   5   2  -5    5.02    0.85
  -5  -2   4   43.50    1.49
  -5  -2   4   45.16    1.49
  -5   2   4   44.78    1.70
   5  -2  -4   45.79    2.23
   5   2  -4   45.73    2.22
  -5  -2   3   54.29    1.41
  -5  -2   3   54.36    1.78
  -5   2   3   56.20    1.79
   5  -2  -3   58.27    2.43
  -5  -2   2  843.85    7.32
  -5   2   2  823.12    6.36
  -5   2   2  823.64    6.83
  -5  -2   2  852.97    4.23
   5  -2  -2  840.32    8.66
   5   2  -2  834.80    8.69
  -5   2   1    9.04    0.81
  -5  -2   1    8.23    0.78
   5  -2  -1    7.41    0.84
   5   2  -1    7.56    0.87
  -5   2   0   19.75    1.22
  -5  -2   0   17.39    1.20
   5   2   0   18.25    1.28
   5  -2   0   19.16    1.25
  -5   2  -1    9.57    0.95
  -5  -2  -1    9.16    0.96
   5   2   1    8.40    0.91
   5  -2   1    9.72    0.90
  -5   2  -2   23.21    1.50
  -5  -2  -2   25.84    1.61
   5  -2   2   21.17    1.24
  -5   2  -3    1.46    0.48
  -5  -2  -3    1.17    0.46
   5  -2   3    1.53    0.40
  -5  -2  -3    1.81    0.58
  -5   2  -4  564.72    7.98
  -5  -2  -4  580.02    6.82
  -5  -2  -4  574.48    8.08
   5  -2   4  573.90    6.28
  -5   2  -5    8.28    1.09
  -5  -2  -5    7.04    0.79
   5  -2   5    8.08    0.78
  -5  -2  -5    7.48    1.03
  -5  -2  -6    9.05    0.92
  -5   2  -6    8.00    1.10
  -5  -2  -6    7.88    1.13
  -5   2  -7   73.37    3.33
  -5  -2  -7   73.20    3.37
  -5  -2  -8  182.16    5.53
  -5   2  -8  184.17    5.52
  -5  -2  -9   36.82    2.62
  -5   2  -9   34.16    2.54
  -5  -2 -10    9.06    1.38
  -5  -2 -11    7.67    1.39
  -5  -2 -12   38.98    3.05
  -5   2 -13  155.87    2.76
  -5  -2 -13  149.56    2.81
  -5  -2 -14  108.82    2.46
  -5   2 -14  104.99    2.35
  -5  -2 -15   34.44    1.43
  -5   2 -15   33.68    1.39
  -5   2 -16   39.64    1.47
  -5  -2 -16   41.05    1.56
  -5  -2 -17   -0.40    0.39
  -5   2 -17   -0.07    0.33
  -5   2 -18   15.91    0.91
  -5  -2 -18   15.53    0.94
  -5   2 -19   13.68    0.79
  -5  -2 -19   14.80    0.87
  -5  -2 -20    0.05    0.28
  -5   2 -20    0.71    0.26
  -5  -2 -20    0.73    0.31
  -5  -2 -21    0.67    0.27
  -5  -2 -21   -0.16    0.27
  -5   2 -22    0.17    0.19
  -5  -2 -22    0.77    0.22
   5  -3 -23    1.12    0.24
   5  -3 -22   17.43    0.79
   5  -3 -21    1.96    0.38
   5  -3 -20   29.10    1.24
   5   3 -20   27.32    1.09
   5  -3 -19    0.23    0.37
   5   3 -19    0.76    0.33
   5   3 -18    2.04    0.45
   5  -3 -18    2.21    0.50
   5   3 -18    2.63    0.47
   5  -3 -17   34.76    1.53
   5   3 -17   35.64    1.44
   5   3 -17   37.30    1.46
   5  -3 -16    1.12    0.35
   5   3 -16    1.93    0.43
   5  -3 -16    2.21    0.42
   5   3 -16    1.80    0.42
   5   3 -15   16.60    1.01
   5   3 -15   18.03    1.02
   5  -3 -15   17.99    0.97
   5   3 -14   36.62    1.40
   5  -3 -14   36.25    1.33
  -5  -3  13    2.21    0.75
  -5   3  13    4.25    0.98
  -5   3  12   40.48    2.70
  -5  -3  12   43.74    2.82
   5   3 -12   42.35    2.86
  -5   3  11   61.17    3.15
  -5  -3  11   64.98    3.24
   5   3 -11   60.38    3.28
  -5   3  10  350.89    7.12
  -5  -3  10  358.99    7.13
  -5   3   9   10.68    1.19
  -5  -3   9   11.17    1.27
   5  -3  -9    9.36    1.41
   5   3  -9    9.56    1.27
  -5  -3   8  126.56    3.71
   5   3  -8  121.34    4.16
   5  -3  -8  130.80    4.58
  -5  -3   7  118.54    3.31
   5   3  -7  116.60    3.89
   5  -3  -7  115.00    4.08
  -5   3   6   87.08    2.80
  -5  -3   6   91.32    2.66
   5  -3  -6   90.68    3.46
  -5  -3   5  180.10    3.40
  -5   3   5  170.38    3.68
   5   3  -5  174.99    4.45
   5  -3  -5  178.98    4.64
  -5  -3   4  643.87    5.71
  -5   3   4  633.75    6.62
   5   3  -4  646.77    8.26
   5  -3  -4  628.23    8.24
  -5  -3   3  805.00    5.29
  -5   3   3  790.99    7.03
   5  -3  -3  785.54    8.86
   5   3  -3  781.05    8.73
  -5  -3   2  265.03    4.30
   5   3  -2  258.14    4.93
  -5   3   2  250.53    3.81
   5  -3  -2  256.21    4.82
  -5  -3   1   84.61    2.59
   5   3  -1   76.63    2.64
   5  -3  -1   84.26    2.66
  -5  -3   0   55.91    2.19
   5   3   0   56.64    2.30
  -5   3   0   53.20    2.08
   5  -3   0   51.89    2.04
  -5  -3  -1  229.13    4.59
  -5   3  -1  228.26    4.43
   5  -3   1  237.66    4.16
   5  -3   2    0.53    0.27
  -5   3  -2    0.36    0.39
  -5  -3  -2    0.42    0.33
  -5  -3  -2    0.72    0.45
  -5   3  -3    0.81    0.50
  -5  -3  -3    0.60    0.40
   5  -3   3   -0.02    0.27
  -5   3  -4   -0.04    0.44
  -5  -3  -4    0.21    0.41
   5  -3   4    0.79    0.32
  -5  -3  -4    0.09    0.50
  -5   3  -5    1.22    0.63
  -5  -3  -5    0.81    0.39
  -5   3  -6    2.87    0.80
  -5  -3  -6    1.85    0.51
  -5  -3  -6    1.99    0.61
  -5  -3  -7   31.59    1.77
  -5  -3  -7   30.82    2.24
  -5   3  -7   33.19    2.31
  -5  -3  -8    3.34    0.79
  -5  -3  -9    2.27    0.67
  -5  -3 -10   41.04    2.89
  -5  -3 -11  147.84    5.70
  -5  -3 -12   41.08    3.11
  -5   3 -13    0.46    0.31
  -5  -3 -13    0.36    0.34
  -5  -3 -14    3.06    0.52
  -5   3 -14    2.73    0.49
  -5   3 -15    3.67    0.54
  -5  -3 -15    4.33    0.61
  -5  -3 -16   10.28    0.84
  -5   3 -16   10.82    0.81
  -5  -3 -17   -0.17    0.40
  -5   3 -17    0.08    0.30
  -5   3 -18    1.85    0.39
  -5  -3 -18    1.56    0.42
  -5   3 -19    0.05    0.26
  -5  -3 -19   -0.07    0.31
  -5  -3 -20    2.15    0.40
  -5  -3 -20    2.58    0.40
  -5  -3 -21    3.90    0.42
  -5  -3 -21    3.14    0.39
  -5   3 -22    0.48    0.18
  -5  -3 -22    0.73    0.21
   5  -4 -23    4.88    0.38
   5  -4 -22    9.92    0.61
   5  -4 -21    4.54    0.50
   5   4 -21    5.02    0.47
   5  -4 -20    4.38    0.56
   5   4 -20    4.53    0.51
   5  -4 -19   -0.06    0.40
   5   4 -19   -0.17    0.30
   5  -4 -18   17.74    1.09
   5   4 -18   19.55    1.08
   5  -4 -17   -0.78    0.44
   5   4 -17    0.13    0.32
   5  -4 -16   -0.49    0.46
   5   4 -16   -0.32    0.33
   5   4 -15   65.52    1.93
   5   4 -14    9.14    0.74
   5  -4 -14    9.70    0.73
  -5  -4  13   43.92    2.98
  -5  -4  12   25.33    2.20
  -5  -4  11   90.70    3.88
   5   4 -11   87.67    3.91
  -5  -4  10    3.27    0.79
   5   4 -10    1.52    0.55
  -5  -4   9   10.06    1.19
   5   4  -9   10.51    1.35
  -5   4   8    0.52    0.47
   5   4  -8   -0.52    0.67
  -5  -4   8    0.12    0.37
   5  -4  -8    0.61    0.62
  -5   4   7   57.82    2.46
  -5  -4   7   55.43    2.32
   5  -4  -7   57.54    2.96
   5   4  -7   57.97    2.76
  -5  -4   6   16.67    1.18
  -5   4   6   15.82    1.25
   5   4  -6   15.10    1.39
   5  -4  -6   15.40    1.53
  -5  -4   5  153.68    3.20
  -5   4   5  144.65    3.50
   5   4  -5  148.13    4.15
   5  -4  -5  148.28    4.32
  -5  -4   4  305.43    3.94
  -5   4   4  295.15    4.77
   5   4  -4  303.47    5.73
   5  -4  -4  312.18    5.92
  -5   4   3   14.27    1.06
   5   4  -3   15.20    1.28
   5  -4  -3   14.20    1.26
   5   4  -2  359.43    5.90
   5  -4  -2  359.67    5.80
   5   4  -1   52.49    2.24
   5  -4  -1   59.21    2.26
   5   4   0  308.22    5.39
   5  -4   0  311.50    4.95
  -5  -4  -1    1.52    0.50
   5  -4   1    1.77    0.47
  -5  -4  -1    1.69    0.58
  -5  -4  -2  641.91    7.88
  -5  -4  -2  631.14    8.13
   5  -4   2  628.75    6.53
  -5  -4  -3  218.39    4.65
  -5  -4  -3  219.69    4.98
   5  -4   3  228.12    3.78
  -5  -4  -4    4.81    0.76
  -5  -4  -4    7.00    1.03
  -5  -4  -5  147.48    3.88
  -5  -4  -5  146.93    4.42
  -5  -4  -6    1.21    0.49
  -5  -4  -6    1.83    0.62
  -5  -4  -7    9.01    1.22
  -5  -4  -7    7.04    0.92
  -5  -4  -8    1.72    0.48
  -5  -4  -8    1.13    0.56
  -5  -4  -9   12.45    1.58
  -5  -4 -10   -0.15    0.60
  -5  -4 -11   40.02    3.01
  -5  -4 -12   24.95    2.48
  -5   4 -13   19.80    0.99
  -5  -4 -13   19.62    1.07
  -5   4 -14   18.74    1.00
  -5  -4 -14   19.54    1.09
  -5   4 -15   26.92    1.17
  -5  -4 -15   28.69    1.31
  -5   4 -16   28.85    1.20
  -5  -4 -16   30.45    1.35
  -5  -4 -17    6.20    0.67
  -5   4 -17    6.51    0.62
  -5  -4 -18    8.52    0.72
  -5   4 -18    8.59    0.64
  -5  -4 -19   11.09    0.76
  -5  -4 -19    9.32    0.69
  -5  -4 -20   -0.13    0.28
  -5  -4 -20   -0.13    0.29
  -5  -4 -21    1.72    0.32
  -5  -4 -21    1.81    0.31
  -5   4 -22   -0.17    0.17
  -5  -4 -22    0.07    0.17
   5  -5 -23    5.05    0.37
   5  -5 -22    2.35    0.34
   5  -5 -21    4.73    0.51
   5   5 -21    5.31    0.47
   5  -5 -20   19.01    1.02
   5   5 -20   19.54    0.92
   5  -5 -19   32.45    1.38
   5   5 -19   32.53    1.28
   5  -5 -18    2.00    0.46
   5   5 -18    2.60    0.48
   5  -5 -17    6.92    0.76
   5   5 -17    6.61    0.70
   5  -5 -16   31.86    1.48
   5   5 -16   33.03    1.40
   5  -5 -15   45.40    1.73
   5   5 -15   44.08    1.61
   5   5 -14   12.12    0.88
  -5   5  13    2.03    0.74
  -5  -5  13    1.04    0.71
  -5   5  12   48.98    3.02
  -5  -5  12   45.93    2.98
  -5   5  11    6.85    1.15
  -5  -5  11    7.63    1.22
  -5   5  10   13.88    1.50
   5   5 -10   13.92    1.53
  -5  -5  10   14.49    1.51
  -5   5   9   18.19    1.62
  -5  -5   9   17.28    1.54
   5   5  -9   17.18    1.62
  -5   5   8   61.17    2.76
  -5  -5   8   58.90    2.63
   5   5  -8   58.68    2.91
  -5  -5   7   36.15    1.93
  -5   5   7   35.10    2.02
   5  -5  -7   37.79    2.46
   5   5  -7   33.65    2.14
  -5  -5   6  322.59    5.24
  -5   5   6  310.89    5.58
   5  -5  -6  304.99    6.55
   5   5  -6  304.20    6.19
  -5   5   5  452.73    6.44
   5  -5  -5  457.46    7.67
   5   5  -5  459.28    7.39
  -5   5   4    7.81    0.85
   5  -5  -4    5.85    0.92
   5   5  -4    6.46    0.90
   5   5  -3 1152.19   10.96
   5  -5  -3 1168.34   11.22
   5   5  -2  777.07    8.85
   5  -5  -2  784.86    8.75
   5   5  -1  409.89    6.34
   5  -5  -1  412.62    6.07
  -5  -5   0    6.93    0.97
   5  -5   0    5.11    0.66
  -5  -5  -1    6.92    0.92
   5  -5   1    8.34    0.84
  -5  -5  -2   62.94    2.60
  -5  -5  -2   59.15    2.57
   5  -5   2   57.78    1.98
  -5  -5  -3  614.98    8.11
  -5  -5  -3  611.20    8.58
  -5  -5  -4   16.41    1.37
  -5  -5  -4   15.71    1.49
  -5  -5  -5  370.57    6.43
  -5  -5  -5  361.36    7.10
  -5  -5  -6   76.59    3.00
  -5  -5  -6   75.24    3.40
  -5  -5  -7   11.58    1.21
  -5  -5  -7   11.41    1.42
  -5  -5  -8    2.72    0.69
  -5  -5  -8    1.02    0.59
  -5  -5  -9  204.21    6.39
  -5  -5 -10   35.07    2.79
  -5  -5 -11   -0.08    0.60
  -5  -5 -12    1.03    0.72
  -5  -5 -13    0.41    0.32
  -5  -5 -14   19.97    1.08
  -5  -5 -15    1.60    0.45
  -5  -5 -16    4.22    0.59
  -5  -5 -17    0.21    0.35
  -5  -5 -18    0.49    0.35
  -5  -5 -18    0.01    0.35
  -5  -5 -19    1.67    0.39
  -5  -5 -19    0.91    0.30
  -5  -5 -20    0.36    0.28
  -5  -5 -20    0.39    0.26
  -5  -5 -21    9.36    0.57
  -5  -5 -21    9.97    0.56
  -5  -5 -22    0.03    0.15
   5  -6 -23   17.82    0.64
   5  -6 -22   -0.25    0.24
   5  -6 -21   13.70    0.79
   5   6 -21   13.55    0.69
   5  -6 -20    2.18    0.46
   5   6 -20    2.61    0.41
   5  -6 -19    0.64    0.40
   5   6 -19    0.69    0.34
   5  -6 -18    4.77    0.63
   5   6 -18    5.77    0.64
   5  -6 -17    0.15    0.37
   5   6 -17   -0.03    0.32
   5  -6 -16    1.75    0.44
   5   6 -16    0.73    0.38
   5  -6 -15   16.34    1.07
   5   6 -15   15.52    0.98
   5   6 -14   10.16    0.78
   5   6 -13   73.39    2.03
  -5  -6  13   72.61    3.94
  -5   6  12   10.77    1.46
  -5  -6  12   12.32    1.65
  -5   6  11  105.34    4.28
  -5  -6  11  106.11    4.34
  -5   6  10   -0.12    0.51
  -5  -6  10   -0.08    0.44
  -5  -6   9  185.59    5.10
  -5   6   9  187.80    5.20
   5   6  -9  179.97    5.19
  -5   6   8    4.70    0.91
  -5  -6   8    2.72    0.66
   5   6  -8    4.06    0.85
  -5  -6   7  133.96    3.79
  -5   6   7  126.15    3.89
   5   6  -7  121.73    4.05
  -5  -6   6   51.49    2.17
  -5   6   6   50.87    2.39
   5  -6  -6   50.84    2.78
   5   6  -6   49.44    2.53
  -5   6   5   71.13    2.70
   5  -6  -5   66.65    3.02
   5   6  -5   69.42    2.92
  -5   6   4  243.04    4.78
   5  -6  -4  252.23    5.57
   5   6  -4  248.19    5.34
   5   6  -3   85.36    3.07
   5  -6  -3   80.16    2.99
   5   6  -2  125.56    3.66
   5  -6  -2  128.41    3.63
   5   6  -1  703.60    8.64
   5  -6  -1  716.90    8.11
  -5  -6   0   23.67    1.66
   5  -6   0   23.36    1.42
  -5  -6  -1  229.20    5.15
   5  -6   1  228.55    4.12
  -5  -6  -2    6.55    0.96
  -5  -6  -3  202.72    4.88
  -5  -6  -3  213.62    5.23
  -5  -6  -4   61.20    2.71
  -5  -6  -4   58.24    2.85
  -5  -6  -5    1.51    0.56
  -5  -6  -5    1.87    0.68
  -5  -6  -6    1.66    0.61
  -5  -6  -6    0.32    0.46
  -5  -6  -7   13.38    1.37
  -5  -6  -7    8.45    1.29
  -5  -6  -8    5.31    0.93
  -5  -6  -8    3.29    0.96
  -5  -6  -9   12.31    1.37
  -5  -6  -9    9.65    1.44
  -5  -6 -10    0.03    0.75
  -5  -6 -11    6.81    1.32
  -5  -6 -12    0.36    0.28
  -5  -6 -13   10.21    0.78
  -5  -6 -14    1.37    0.42
  -5  -6 -15   38.02    1.49
  -5  -6 -16    1.64    0.44
  -5  -6 -17    6.99    0.68
  -5  -6 -17    6.97    0.68
  -5  -6 -18    0.29    0.35
  -5  -6 -18    0.47    0.32
  -5  -6 -19    8.64    0.67
  -5  -6 -19    9.25    0.67
  -5  -6 -20   -0.12    0.25
  -5  -6 -20    0.11    0.24
  -5  -6 -21    8.10    0.51
  -5  -6 -21    7.01    0.45
   5  -7 -23    1.00    0.20
   5  -7 -22    0.38    0.23
   5  -7 -21   27.96    1.05
   5   7 -21   27.26    0.94
   5  -7 -20    0.97    0.36
   5   7 -20    0.53    0.28
   5  -7 -19   35.46    1.40
   5   7 -19   32.91    1.25
   5  -7 -18    4.05    0.56
   5   7 -18    4.15    0.55
   5  -7 -17   74.10    2.20
   5   7 -17   74.00    2.04
   5  -7 -16   11.76    0.94
   5   7 -16   11.87    0.88
   5  -7 -15   59.14    2.00
   5   7 -15   61.49    1.93
   5   7 -14   27.87    1.30
   5   7 -13    4.49    0.54
  -5   7  12    6.20    1.19
   5  -7 -12    7.73    1.35
  -5  -7  12    8.83    1.36
  -5  -7  11   17.47    1.83
  -5   7  11   17.84    1.83
  -5  -7  10   48.22    2.85
  -5   7  10   49.45    2.88
  -5  -7   9  245.25    6.04
  -5   7   9  232.85    5.97
  -5   7   8    1.96    0.66
  -5  -7   8    1.24    0.41
   5   7  -8    1.86    0.64
  -5   7   7   38.67    2.25
   5   7  -7   33.77    2.18
  -5   7   6   10.52    1.15
   5   7  -6   10.82    1.23
  -5   7   5    3.00    0.64
   5   7  -5    3.07    0.65
  -5   7   4  109.91    3.42
   5   7  -4  104.67    3.54
   5   7  -3  230.43    5.15
   5  -7  -3  230.16    5.22
   5   7  -2  172.06    4.40
   5  -7  -2  173.11    4.29
   5   7  -1 1832.52   14.39
   5  -7  -1 1861.54   13.30
  -5  -7   0  249.70    5.56
   5  -7   0  259.98    4.70
  -5  -7  -1  399.60    7.05
  -5  -7  -2   16.91    1.47
  -5  -7  -3    5.02    0.88
  -5  -7  -4  113.61    3.87
  -5  -7  -4  118.41    4.24
  -5  -7  -5  135.69    4.29
  -5  -7  -5  134.71    4.63
  -5  -7  -6    8.86    1.16
  -5  -7  -6    9.09    1.28
  -5  -7  -7  237.89    5.89
  -5  -7  -7  237.06    6.55
  -5  -7  -8   10.40    1.31
  -5  -7  -8   13.39    1.72
  -5  -7  -9   80.85    3.62
  -5  -7  -9   74.72    3.99
  -5  -7 -10    6.90    1.33
  -5  -7 -11   33.20    2.90
  -5  -7 -12    2.86    0.48
  -5  -7 -13   14.29    0.90
  -5  -7 -14   16.10    0.98
  -5  -7 -14   16.83    1.00
  -5  -7 -15    2.73    0.51
  -5  -7 -15    2.99    0.50
  -5  -7 -16    0.30    0.35
  -5  -7 -16    0.37    0.33
  -5  -7 -17    3.46    0.53
  -5  -7 -17    3.25    0.48
  -5  -7 -18    6.34    0.61
  -5  -7 -18    5.95    0.59
  -5  -7 -19    0.13    0.29
  -5  -7 -19    0.28    0.28
  -5  -7 -20    0.07    0.24
  -5  -7 -20    0.14    0.23
  -5  -7 -21   12.41    0.59
  -5   7 -21   11.78    0.50
  -5  -7 -21   12.06    0.55
   5  -8 -22    3.26    0.34
   5   8 -22    3.79    0.31
   5  -8 -21    7.16    0.53
   5   8 -21    8.65    0.54
   5  -8 -20    7.79    0.62
   5   8 -20    8.20    0.61
   5  -8 -19    4.31    0.57
   5   8 -19    3.03    0.45
   5  -8 -18    0.42    0.35
   5   8 -18    0.64    0.37
   5  -8 -17    1.57    0.47
   5   8 -17    1.07    0.38
   5  -8 -16    0.66    0.38
   5   8 -16    0.53    0.35
   5  -8 -15   11.34    0.92
   5   8 -15   12.00    0.90
   5  -8 -14    0.12    0.35
   5   8 -14    0.29    0.34
   5   8 -13   52.16    1.75
   5   8 -12   24.39    1.19
   5  -8 -11   40.62    3.01
  -5   8  11   44.48    2.91
  -5   8  10    0.56    0.63
  -5   8   9   13.78    1.55
  -5   8   8    6.59    1.04
  -5   8   7   21.82    1.78
   5   8  -7   21.70    1.77
  -5   8   6   16.28    1.48
   5   8  -6   16.79    1.53
  -5   8   5   18.72    1.54
   5   8  -5   18.51    1.60
   5   8  -4   67.57    2.91
   5   8  -3    2.91    0.67
   5   8  -2   43.34    2.30
  -5  -8   1    1.90    0.66
   5   8  -1    1.71    0.64
  -5  -8   0  324.65    6.61
  -5  -8  -1    0.93    0.51
  -5  -8  -2  127.02    4.17
  -5  -8  -3  195.08    5.21
  -5  -8  -4   37.00    2.33
  -5  -8  -5  132.39    4.44
  -5  -8  -5  125.06    4.64
  -5  -8  -6    0.34    0.57
  -5  -8  -6    0.72    0.64
  -5  -8  -7    0.52    0.54
  -5  -8  -7    0.29    0.48
  -5  -8  -8    0.29    0.45
  -5  -8  -8    0.41    0.57
  -5  -8  -9   12.44    1.54
  -5  -8  -9   15.02    1.91
  -5  -8 -10   72.19    4.17
  -5  -8 -11    5.78    0.62
  -5  -8 -11    4.54    0.52
  -5  -8 -12    5.05    0.56
  -5  -8 -12    4.11    0.51
  -5  -8 -12    4.75    0.56
  -5  -8 -13   19.24    1.06
  -5  -8 -13   16.15    0.97
  -5  -8 -13   17.67    0.93
  -5  -8 -14    1.14    0.38
  -5  -8 -14    1.53    0.37
  -5  -8 -14    1.27    0.42
  -5  -8 -15   27.08    1.23
  -5  -8 -15   26.11    1.11
  -5  -8 -15   26.01    1.20
  -5  -8 -16   22.08    1.11
  -5  -8 -16   20.89    1.07
  -5  -8 -17    0.55    0.36
  -5  -8 -17    0.05    0.31
  -5  -8 -18    9.36    0.70
  -5  -8 -18    9.34    0.65
  -5  -8 -18    9.51    0.68
  -5  -8 -19   20.10    0.90
  -5  -8 -19   18.15    0.83
  -5  -8 -20    0.74    0.28
  -5  -8 -20    0.34    0.22
  -5  -8 -21    7.15    0.39
   5  -9 -22    1.24    0.24
   5  -9 -22    1.33    0.22
   5  -9 -21    7.09    0.50
   5   9 -21    8.14    0.50
   5  -9 -21    8.63    0.51
   5  -9 -20    2.60    0.37
   5   9 -20    3.48    0.42
   5  -9 -19   11.64    0.79
   5   9 -19   10.49    0.71
   5  -9 -18   36.82    1.44
   5   9 -18   36.97    1.37
   5  -9 -17   31.78    1.40
   5   9 -17   33.09    1.36
   5  -9 -16    1.92    0.43
   5   9 -16    2.46    0.52
   5  -9 -15   34.98    1.52
   5   9 -15   36.85    1.49
   5  -9 -14    4.29    0.60
   5   9 -14    3.37    0.53
   5   9 -13   33.87    1.45
   5   9 -12    1.18    0.41
  -5   9  11    3.46    0.96
   5  -9 -11    3.45    1.00
   5  -9 -10   16.73    1.96
  -5   9  10   18.50    1.91
  -5   9   9    4.66    1.00
   5  -9  -9    5.94    1.11
  -5   9   8    0.39    0.48
   5  -9  -8    0.05    0.58
  -5   9   7   11.29    1.39
   5  -9  -7    9.50    1.34
  -5   9   6   17.99    1.62
   5   9  -6   17.37    1.58
   5   9  -5   99.26    3.68
   5   9  -4   27.17    1.90
   5  -9  -3  158.78    4.36
   5   9  -3  163.33    4.62
   5  -9  -2  223.73    4.88
   5   9  -2  213.08    5.25
  -5  -9   1   32.28    2.24
   5  -9  -1   29.94    1.71
   5   9  -1   29.66    2.03
  -5  -9   0   22.28    1.92
  -5  -9  -1    7.65    1.13
  -5  -9  -2   27.28    2.07
  -5  -9  -3  197.42    5.49
  -5  -9  -4    4.17    0.93
  -5  -9  -5  369.22    7.73
  -5  -9  -5  375.69    8.30
  -5  -9  -6   34.78    2.46
  -5  -9  -6   33.42    2.58
  -5  -9  -7    6.33    1.15
  -5  -9  -7    5.26    1.14
  -5  -9  -8   28.27    2.30
  -5  -9  -8   27.09    2.51
  -5  -9  -9   20.38    2.02
  -5  -9  -9   19.91    2.22
  -5  -9 -10    3.48    1.02
  -5  -9 -10    2.77    0.91
  -5  -9 -11    9.75    0.74
  -5  -9 -11    9.43    0.71
  -5  -9 -11    9.63    0.72
  -5  -9 -12    0.34    0.32
  -5  -9 -12    0.59    0.29
  -5  -9 -12    0.77    0.35
  -5  -9 -13   20.80    1.07
  -5  -9 -13   21.84    1.04
  -5  -9 -13   21.26    1.08
  -5  -9 -14   17.81    1.01
  -5  -9 -14   16.17    0.97
  -5  -9 -14   16.46    0.92
  -5  -9 -15    4.14    0.57
  -5  -9 -15    4.67    0.58
  -5  -9 -15    4.04    0.51
  -5  -9 -16    0.58    0.35
  -5  -9 -16    0.59    0.33
  -5  -9 -16    1.53    0.36
  -5  -9 -17    2.22    0.44
  -5  -9 -17    1.60    0.39
  -5  -9 -17    2.08    0.38
  -5  -9 -18   14.82    0.81
  -5  -9 -18   14.60    0.81
  -5  -9 -18   15.18    0.79
  -5  -9 -19    1.80    0.35
  -5  -9 -19    2.07    0.33
  -5  -9 -20    3.34    0.36
  -5  -9 -20    4.03    0.35
   5 -10 -21   -0.16    0.20
   5  10 -21    0.27    0.20
   5 -10 -21   -0.37    0.20
   5 -10 -20    4.61    0.44
   5  10 -20    4.59    0.44
   5 -10 -20    4.62    0.41
   5 -10 -19    0.78    0.31
   5  10 -19   -0.01    0.27
   5 -10 -18    0.90    0.37
   5  10 -18    0.43    0.33
   5 -10 -17    6.84    0.69
   5  10 -17    4.87    0.58
   5 -10 -16   12.47    0.90
   5  10 -16   11.83    0.85
   5 -10 -15   15.58    1.02
   5  10 -15   16.11    1.02
   5 -10 -14    0.98    0.34
   5  10 -14    1.45    0.39
   5 -10 -13   70.07    2.09
   5  10 -13   73.83    2.12
   5  10 -12    1.85    0.42
   5  10 -11   36.99    1.48
   5 -10 -10   79.22    4.20
  -5  10  10   83.68    4.05
   5 -10  -9   38.22    2.84
  -5  10   9   40.36    2.78
  -5  10   8   14.84    1.68
   5 -10  -8   13.13    1.68
  -5  10   7    4.47    0.95
   5 -10  -7    3.29    0.86
   5 -10  -6   67.68    3.34
   5  10  -5    0.10    0.41
   5 -10  -5    0.04    0.54
   5  10  -4   10.12    1.23
   5 -10  -4    8.80    1.14
   5  10  -3    6.04    0.97
   5 -10  -3    0.81    0.44
   5  10  -2    4.21    0.83
   5 -10  -2    4.84    0.80
  -5 -10   1    2.04    0.63
   5  10  -1    2.47    0.67
  -5 -10   0  194.54    5.62
  -5 -10  -1    5.63    1.08
  -5 -10  -2   15.38    1.64
  -5 -10  -3  271.06    6.71
  -5 -10  -4  140.69    4.91
  -5 -10  -5    4.81    1.12
  -5 -10  -5    4.64    1.00
  -5 -10  -6   54.14    3.18
  -5 -10  -6   58.63    3.56
  -5 -10  -7   29.33    2.42
  -5 -10  -7   25.47    2.40
  -5 -10  -8   65.95    3.65
  -5 -10  -8   61.69    3.81
  -5 -10  -9    9.65    1.50
  -5 -10  -9   10.97    1.78
  -5 -10 -10    7.52    0.64
  -5 -10 -10    7.12    0.63
  -5 -10 -11    1.61    0.37
  -5 -10 -11    1.17    0.39
  -5 -10 -11    1.07    0.39
  -5 -10 -12   -0.18    0.35
  -5 -10 -12    0.59    0.31
  -5 -10 -12    0.37    0.32
  -5 -10 -13    4.65    0.52
  -5 -10 -13    5.08    0.57
  -5 -10 -13    4.49    0.56
  -5 -10 -14   11.68    0.82
  -5 -10 -14   10.25    0.75
  -5 -10 -14   11.77    0.82
  -5 -10 -15   18.60    1.00
  -5 -10 -15   19.90    0.97
  -5 -10 -15   18.12    0.96
  -5 -10 -16   20.91    1.02
  -5 -10 -16   20.65    0.99
  -5 -10 -16   20.23    0.95
  -5 -10 -17    3.16    0.45
  -5 -10 -17    3.18    0.44
  -5 -10 -17    3.12    0.42
  -5 -10 -18   25.51    1.00
  -5 -10 -18   24.50    0.87
  -5 -10 -18   25.41    0.94
  -5 -10 -19    2.08    0.32
  -5 -10 -19    3.16    0.37
   5 -11 -21    0.33    0.18
   5  11 -21    0.28    0.18
   5 -11 -21    0.28    0.16
   5 -11 -20   16.51    0.74
   5  11 -20   16.16    0.72
   5 -11 -20   16.78    0.68
   5 -11 -19    2.11    0.35
   5  11 -19    2.72    0.39
   5 -11 -19    2.24    0.31
   5 -11 -18   18.57    0.96
   5  11 -18   18.65    0.97
   5 -11 -17    3.04    0.51
   5  11 -17    2.59    0.48
   5 -11 -16   15.32    0.96
   5  11 -16   14.99    0.97
   5 -11 -15    3.49    0.52
   5  11 -15    2.73    0.51
   5 -11 -14    7.03    0.72
   5  11 -14    6.35    0.68
   5 -11 -13    0.01    0.38
   5  11 -13   -0.78    0.49
   5 -11 -12    9.68    0.79
   5  11 -12   10.47    0.83
   5  11 -11    9.35    0.79
   5  11 -10    3.45    0.54
  -5  11   9    3.00    0.95
   5 -11  -9    3.13    0.98
   5 -11  -8   57.75    3.43
   5 -11  -7    1.66    0.76
   5 -11  -6   64.60    3.37
   5 -11  -5   67.08    3.31
   5 -11  -4   89.08    3.65
   5  11  -4   94.03    3.72
   5  11  -3   11.01    1.37
   5 -11  -3   11.07    1.28
   5  11  -2   54.47    2.85
  -5 -11   1    1.47    0.68
   5  11  -1    2.70    0.78
  -5 -11   0   15.77    1.72
  -5 -11  -1    7.42    1.27
  -5 -11  -2   51.42    3.05
  -5 -11  -3   23.59    2.13
  -5 -11  -4   10.13    1.47
  -5 -11  -5   12.06    1.64
  -5 -11  -6  341.36    8.26
  -5 -11  -6  345.19    8.83
  -5 -11  -7   33.29    2.67
  -5 -11  -7   32.29    2.80
  -5 -11  -8   21.56    2.18
  -5 -11  -8   23.60    2.44
  -5 -11  -9    0.91    0.36
  -5 -11  -9    0.70    0.32
  -5 -11 -10   13.25    0.85
  -5 -11 -10   13.02    0.82
  -5 -11 -11    2.61    0.46
  -5 -11 -11    1.85    0.40
  -5 -11 -12    3.00    0.44
  -5 -11 -12    3.89    0.55
  -5 -11 -13    5.85    0.58
  -5 -11 -13    5.78    0.61
  -5 -11 -13    5.75    0.59
  -5 -11 -14   10.39    0.77
  -5 -11 -14    9.95    0.74
  -5 -11 -14   10.49    0.75
  -5 -11 -15    0.46    0.32
  -5 -11 -15    0.33    0.32
  -5 -11 -15    0.52    0.34
  -5 -11 -16   12.57    0.77
  -5 -11 -16   11.87    0.72
  -5 -11 -16   12.50    0.76
  -5 -11 -17    0.13    0.26
  -5 -11 -17    0.45    0.25
  -5 -11 -17    0.02    0.23
  -5 -11 -18   14.02    0.71
  -5 -11 -18   14.12    0.65
  -5 -11 -18   13.69    0.66
  -5 -11 -19    0.30    0.21
   5 -12 -20    0.04    0.20
   5  12 -20    0.32    0.21
   5 -12 -20    0.51    0.20
   5 -12 -19   -0.51    0.25
   5  12 -19   -0.26    0.27
   5 -12 -19   -0.04    0.20
   5 -12 -18    0.56    0.26
   5  12 -18    0.98    0.32
   5 -12 -18    0.95    0.31
   5 -12 -17   13.84    0.83
   5  12 -17   12.92    0.84
   5 -12 -17   13.47    0.73
   5 -12 -16    8.32    0.69
   5  12 -16    6.55    0.67
   5 -12 -15    1.60    0.45
   5  12 -15    1.00    0.36
   5 -12 -14   11.85    0.84
   5  12 -14   14.26    0.99
   5 -12 -13   10.01    0.78
   5  12 -13   10.47    0.83
   5 -12 -12   13.25    0.89
   5  12 -12   12.25    0.90
   5  12 -11    1.91    0.44
   5  12 -10   58.63    1.88
  -5  12  10   64.24    1.93
   5  12  -9    0.79    0.37
   5 -12  -8   85.25    4.24
   5 -12  -7  159.78    5.58
   5 -12  -6   33.06    2.50
   5 -12  -5   -0.61    0.67
   5 -12  -4    1.40    0.60
   5  12  -3    0.48    0.48
   5  12  -2    1.29    0.51
  -5 -12   1    0.86    0.69
   5  12  -1    0.41    0.44
  -5 -12   0   45.83    3.00
  -5 -12  -1   94.58    4.30
  -5 -12  -2   54.16    3.30
  -5 -12  -3   27.74    2.37
  -5 -12  -4   55.75    3.39
  -5 -12  -5   80.94    4.14
  -5 -12  -6   21.41    2.33
  -5 -12  -6   16.48    1.92
  -5 -12  -7    2.43    0.82
  -5 -12  -7    5.96    1.31
  -5 -12  -8   -0.10    0.34
  -5 -12  -8    0.66    0.37
  -5 -12  -9    2.93    0.45
  -5 -12  -9    3.50    0.48
  -5 -12 -10    6.28    0.62
  -5 -12 -10    6.36    0.64
  -5 -12 -11    9.89    0.75
  -5 -12 -11    9.35    0.72
  -5 -12 -12    4.74    0.56
  -5 -12 -12    4.47    0.53
  -5 -12 -13   10.94    0.79
  -5 -12 -13   10.83    0.75
  -5 -12 -14    3.66    0.49
  -5 -12 -14    3.46    0.50
  -5 -12 -15    0.14    0.29
  -5 -12 -15    0.48    0.30
  -5 -12 -15   -0.34    0.33
  -5 -12 -16   17.68    0.85
  -5 -12 -16   17.08    0.84
  -5 -12 -16   16.92    0.81
  -5 -12 -17    2.84    0.37
  -5 -12 -17    3.55    0.41
  -5 -12 -17    3.64    0.40
  -5 -12 -18   11.94    0.59
  -5 -12 -19   -0.03    0.18
   5  13 -20    0.52    0.21
   5 -13 -19    1.20    0.25
   5  13 -19    1.63    0.31
   5 -13 -19    1.98    0.27
   5 -13 -18    9.78    0.59
   5  13 -18    9.85    0.66
   5 -13 -18   11.11    0.59
   5  13 -17    0.29    0.32
   5 -13 -17   -0.11    0.24
   5 -13 -16   21.47    1.00
   5  13 -16   22.64    1.13
   5 -13 -16   21.85    0.92
   5 -13 -15    0.36    0.32
   5  13 -15    0.20    0.35
   5 -13 -15    0.48    0.27
   5 -13 -14   22.89    1.10
   5  13 -14   23.03    1.20
   5  13 -13    1.83    0.48
   5  13 -12    6.03    0.67
   5  13 -11    0.25    0.37
  -5  13  10   12.49    0.89
   5  13 -10   11.17    0.85
   5  13  -9   16.46    1.03
  -5  13   9   16.87    1.03
  -5  13   8  149.11    2.99
   5  13  -8  152.35    2.95
   5 -13  -7   15.13    1.84
   5 -13  -6   80.28    3.95
   5 -13  -5   85.83    3.93
   5  13  -2  238.32    6.34
  -5 -13   1    1.73    0.73
   5  13  -1    2.57    0.66
  -5 -13   0   46.58    3.16
  -5 -13  -1    7.20    1.38
  -5 -13  -2    9.16    1.48
  -5 -13  -3   55.96    3.52
  -5 -13  -4    4.23    1.14
  -5 -13  -5   -0.17    0.57
  -5 -13  -6    5.43    0.57
  -5 -13  -7    0.65    0.30
  -5 -13  -8   17.02    0.97
  -5 -13  -9    1.77    0.41
  -5 -13  -9    1.35    0.40
  -5 -13 -10   51.70    1.59
  -5 -13 -10   49.91    1.64
  -5 -13 -11    0.27    0.29
  -5 -13 -11    0.34    0.33
  -5 -13 -12   43.86    1.52
  -5 -13 -12   42.87    1.42
  -5 -13 -13    0.30    0.33
  -5 -13 -13    0.61    0.34
  -5 -13 -14    9.56    0.73
  -5 -13 -14    9.13    0.65
  -5 -13 -15    7.79    0.64
  -5 -13 -16    4.47    0.48
  -5 -13 -17    4.80    0.44
  -5 -13 -18    2.10    0.30
  -5 -13 -18    2.58    0.31
   5  14 -20    2.85    0.26
   5  14 -19    0.23    0.21
   5 -14 -19    0.03    0.17
   5  14 -18    2.70    0.39
   5 -14 -18    2.30    0.29
   5  14 -17    2.38    0.41
   5 -14 -17    1.84    0.29
   5  14 -16    0.55    0.37
   5 -14 -16    0.46    0.24
   5  14 -15    0.24    0.37
   5  14 -14   11.74    0.88
   5  14 -13    3.37    0.56
   5  14 -12   70.81    2.11
   5  14 -11   16.14    1.04
  -5  14  10  165.66    3.16
   5  14 -10  161.92    3.17
  -5  14   9   12.60    0.92
   5  14  -9   11.85    0.91
  -5  14   8   78.51    2.22
   5  14  -8   79.87    2.18
  -5  14   7   10.42    0.84
   5  14  -7   11.00    0.86
   5 -14  -6   17.94    2.03
  -5  14   6   18.01    1.09
  -5 -14   1   31.85    2.69
  -5 -14   0   10.03    1.64
   5  14   0   11.56    1.60
  -5 -14  -1  152.07    5.92
  -5 -14  -2    9.80    1.57
  -5 -14  -3   26.63    2.55
  -5 -14  -4   24.20    1.13
  -5 -14  -5    0.72    0.36
  -5 -14  -6   51.94    1.67
  -5 -14  -7    0.30    0.32
  -5 -14  -8   20.45    1.10
  -5 -14  -9    1.63    0.45
  -5 -14 -10    3.63    0.58
  -5 -14 -11    9.28    0.77
  -5 -14 -12   13.59    0.90
  -5 -14 -13   37.18    1.38
  -5 -14 -14   50.19    1.52
  -5 -14 -15    6.93    0.57
  -5 -14 -16   10.79    0.65
  -5 -14 -17    2.24    0.33
  -5 -14 -17    2.15    0.31
  -5 -14 -18    3.72    0.36
  -5 -14 -18    3.34    0.30
   5  15 -19    0.82    0.22
   5  15 -18   15.78    0.73
   5  15 -17   13.56    0.75
   5  15 -16   12.60    0.80
   5  15 -15   18.17    1.00
   5  15 -14    0.60    0.34
   5  15 -13    1.58    0.43
   5  15 -12    2.38    0.48
  -5  15  11   11.60    0.85
   5  15 -11   10.56    0.87
   5  15 -10   14.25    1.00
  -5  15  10   15.11    1.01
  -5  15   9   12.96    0.96
   5  15  -9   13.84    0.97
  -5  15   8   56.03    1.90
   5  15  -8   54.44    1.84
  -5  15   7  104.86    2.59
   5  15  -7  104.13    2.47
   5  15  -6    1.28    0.42
  -5  15   6    1.46    0.47
  -5  15   5   36.35    1.54
   5  15  -5   32.44    1.36
  -5  15   4   29.05    1.38
  -5  15   3   15.64    1.02
  -5  15   2  212.84    3.66
  -5  15   1    6.34    0.71
  -5  15   0    0.92    0.37
  -5  15  -1   24.29    1.24
  -5 -15  -1   22.88    1.14
  -5  15  -2    1.30    0.36
  -5 -15  -2    1.34    0.41
  -5  15  -3  120.06    2.67
  -5 -15  -3  122.36    2.57
  -5  15  -4    7.12    0.69
  -5 -15  -4    5.46    0.64
  -5 -15  -5   20.36    1.11
  -5 -15  -6   36.45    1.45
  -5 -15  -7    8.66    0.75
  -5  15  -8    4.38    0.58
  -5 -15  -8    5.78    0.64
  -5 -15  -9   17.96    1.05
  -5 -15 -10   49.64    1.66
  -5 -15 -11   22.84    1.13
  -5 -15 -12   64.60    1.80
  -5 -15 -13    1.62    0.43
  -5 -15 -14    5.07    0.54
  -5 -15 -15    3.86    0.43
  -5 -15 -16    0.10    0.21
  -5 -15 -17   -0.04    0.18
  -5 -15 -17    0.17    0.18
   5  16 -18    0.34    0.21
   5  16 -17    1.31    0.31
   5  16 -16    8.60    0.64
   5  16 -15   12.88    0.84
   5  16 -14    5.07    0.58
   5  16 -13   32.12    1.39
   5  16 -12   10.17    0.82
  -5  16  11   29.17    1.28
   5  16 -11   26.26    1.29
  -5  16  10   15.78    0.99
   5  16 -10   17.20    1.07
  -5  16   9   91.92    2.38
   5  16  -9   89.25    2.34
  -5  16   8    4.31    0.65
   5  16  -8    3.77    0.56
  -5  16   7   21.77    1.24
   5  16  -7   24.24    1.22
  -5  16   6   48.22    1.80
   5  16  -6   48.63    1.68
  -5  16   5    0.24    0.41
   5  16  -5    0.64    0.29
  -5  16   4  183.86    3.51
  -5  16   3   40.29    1.67
  -5  16   2    5.25    0.70
  -5  16   1   89.17    2.45
  -5  16   0  250.31    3.99
  -5  16  -1   27.96    1.39
  -5 -16  -1   29.09    1.30
  -5  16  -2    9.93    0.84
  -5 -16  -2    9.19    0.79
  -5  16  -3   41.06    1.59
  -5 -16  -3   41.71    1.57
  -5  16  -4    1.79    0.45
  -5 -16  -4    0.61    0.37
  -5 -16  -5   67.15    1.96
  -5 -16  -6    0.16    0.36
  -5  16  -7    0.54    0.34
  -5 -16  -7    0.60    0.40
  -5  16  -8    1.35    0.44
  -5 -16  -8    1.95    0.46
  -5  16  -9   23.82    1.16
  -5 -16  -9   25.12    1.20
  -5 -16 -10   15.62    0.96
  -5 -16 -11    9.54    0.78
  -5 -16 -12   10.44    0.77
  -5 -16 -13   13.15    0.81
  -5 -16 -14    9.38    0.64
  -5 -16 -15    0.23    0.25
  -5 -16 -16    0.27    0.22
  -5 -16 -16    0.04    0.19
  -5 -16 -17    1.32    0.20
   5  17 -18    1.52    0.22
   5  17 -17    6.44    0.47
   5  17 -16    0.17    0.25
   5  17 -15    2.14    0.39
   5  17 -14   -0.30    0.37
   5  17 -13    2.37    0.47
   5  17 -12    1.35    0.41
  -5  17  11   10.96    0.78
   5  17 -11   10.87    0.85
  -5  17  10    9.13    0.75
   5  17 -10    8.46    0.75
   5  17  -9   57.35    1.88
  -5  17   9   57.65    1.88
  -5  17   8    2.57    0.51
   5  17  -8    2.87    0.52
  -5  17   7   12.49    0.97
   5  17  -7   12.71    0.91
  -5  17   6   75.09    2.25
   5  17  -6   74.52    2.08
  -5  17   5    1.37    0.47
   5  17  -5    1.35    0.38
  -5  17   4   41.27    1.72
  -5  17   3   19.07    1.21
  -5  17   2  377.26    5.05
  -5  17   1    4.69    0.71
  -5  17   0    0.99    0.50
  -5  17  -1   22.49    1.26
  -5  17  -2  157.82    3.17
  -5 -17  -2  154.13    2.97
  -5  17  -3   -0.03    0.37
  -5 -17  -3    0.45    0.36
  -5  17  -4   23.86    1.21
  -5 -17  -4   21.53    1.14
  -5  17  -5   17.07    1.02
  -5 -17  -5   17.06    1.03
  -5 -17  -6   -0.65    0.42
  -5  17  -7   30.27    1.38
  -5 -17  -7   30.46    1.32
  -5  17  -8   21.55    1.13
  -5 -17  -8   23.03    1.18
  -5  17  -9    8.40    0.73
  -5 -17  -9    7.43    0.70
  -5 -17 -10    3.72    0.53
  -5 -17 -11    6.80    0.65
  -5 -17 -12    1.23    0.38
  -5 -17 -13    0.12    0.28
  -5 -17 -14    0.82    0.31
  -5 -17 -15    0.59    0.24
  -5 -17 -16    0.00    0.20
  -5 -17 -16    0.01    0.17
   5  18 -17    0.65    0.19
   5  18 -16   -0.03    0.20
   5  18 -15    4.70    0.45
   5  18 -14    0.08    0.29
   5  18 -13   22.65    1.05
   5  18 -12    1.96    0.45
  -5  18  11   57.37    1.65
   5  18 -11   58.65    1.79
  -5  18  10   13.71    0.88
   5  18 -10   14.34    0.94
   5  18  -9    7.71    0.73
  -5  18   9    8.23    0.75
  -5  18   8   47.00    1.70
   5  18  -8   45.28    1.63
  -5  18   7    7.74    0.78
   5  18  -7    8.88    0.76
  -5  18   6   16.63    1.13
   5  18  -6   16.16    1.00
  -5  18   5   44.36    1.76
   5  18  -5   42.86    1.55
  -5  18   4   28.08    1.43
  -5  18   3    0.62    0.50
  -5  18   2   75.27    2.26
  -5  18   1    1.78    0.52
  -5  18   0   47.52    1.82
  -5  18  -1  103.27    2.61
  -5  18  -2   34.98    1.51
  -5  18  -3   30.34    1.39
  -5 -18  -3   31.80    1.38
  -5  18  -4    0.70    0.37
  -5 -18  -4    1.09    0.39
  -5  18  -5   17.83    1.05
  -5 -18  -5   16.35    1.01
  -5  18  -6    1.33    0.44
  -5 -18  -6    0.86    0.40
  -5  18  -7    0.17    0.32
  -5 -18  -7   -0.39    0.38
  -5  18  -8    4.21    0.55
  -5 -18  -8    3.95    0.58
  -5  18  -9    0.22    0.28
  -5 -18  -9   -0.06    0.35
  -5  18 -10   -0.19    0.30
  -5 -18 -10   -0.09    0.37
  -5 -18 -11    0.90    0.35
  -5 -18 -12    0.17    0.30
  -5 -18 -13    1.64    0.33
  -5 -18 -14    1.20    0.28
  -5 -18 -15    0.63    0.23
  -5 -18 -15    0.69    0.23
   5  19 -16    1.08    0.22
   5  19 -15    4.18    0.39
   5  19 -14    0.21    0.25
   5  19 -13    2.83    0.42
   5  19 -12    5.07    0.54
   5  19 -11    3.53    0.50
  -5  19  10   17.89    0.95
   5  19 -10   18.56    1.01
   5  19  -9    1.00    0.37
  -5  19   9    1.39    0.44
  -5  19   8   24.15    1.21
   5  19  -8   23.77    1.15
   5  19  -7    1.85    0.45
  -5  19   7    0.53    0.36
  -5  19   6   21.79    1.22
   5  19  -6   21.09    1.10
  -5  19   5  116.99    2.76
  -5  19   4   54.33    1.91
  -5  19   3   29.28    1.42
  -5  19   2    9.33    0.88
  -5  19   1   47.82    1.81
  -5  19   0   60.75    2.00
  -5  19  -1   27.65    1.37
  -5  19  -2    1.12    0.43
  -5  19  -3   -0.05    0.35
  -5  19  -4    8.98    0.78
  -5  19  -5    9.46    0.76
  -5 -19  -5    7.42    0.73
  -5  19  -6    7.20    0.74
  -5 -19  -6    6.55    0.65
  -5  19  -7   14.15    0.93
  -5 -19  -7   12.59    0.86
  -5  19  -8    0.37    0.35
  -5 -19  -8    0.10    0.35
  -5  19  -9   13.32    0.84
  -5 -19  -9   15.38    0.88
  -5  19 -10    7.98    0.62
  -5 -19 -10    9.59    0.71
  -5 -19 -11    6.88    0.59
  -5 -19 -12    9.93    0.63
  -5 -19 -13    1.99    0.33
  -5 -19 -14    0.21    0.22
  -5 -19 -14    0.13    0.19
   5  20 -15    6.24    0.39
   5  20 -14    0.62    0.24
   5  20 -13    8.88    0.59
   5  20 -12    7.23    0.56
   5  20 -11    1.94    0.39
  -5  20  10   12.57    0.76
   5  20 -10   12.50    0.78
  -5  20   9   15.99    0.90
   5  20  -9   16.23    0.89
  -5  20   8   28.42    1.24
   5  20  -8   27.40    1.17
  -5  20   7   40.82    1.53
   5  20  -7   40.64    1.43
   5  20  -6    5.48    0.58
  -5  20   6    6.15    0.70
  -5  20   5    2.15    0.52
  -5  20   4    5.27    0.69
  -5  20   3   31.24    1.47
  -5  20   2   29.38    1.41
  -5  20   1   11.64    0.95
  -5  20   0   34.17    1.50
  -5  20  -1    7.74    0.75
  -5  20  -2    4.74    0.61
  -5  20  -3   65.90    1.96
  -5  20  -4    7.29    0.69
  -5  20  -5   26.14    1.26
  -5  20  -5   23.31    1.12
  -5  20  -6    3.57    0.53
  -5  20  -7    1.05    0.35
  -5 -20  -7    1.57    0.39
  -5  20  -8    1.90    0.41
  -5 -20  -8    1.30    0.33
  -5  20  -9    0.63    0.26
  -5 -20  -9    1.05    0.37
  -5  20 -10    2.05    0.35
  -5 -20 -10    1.40    0.34
  -5 -20 -11    0.00    0.25
  -5 -20 -12    6.48    0.48
  -5 -20 -13   -0.31    0.23
  -5 -20 -14   10.94    0.53
   5  21 -13    3.45    0.34
   5  21 -12   11.04    0.60
   5  21 -11    4.77    0.45
   5  21 -10    6.50    0.57
  -5  21  10    7.20    0.55
  -5  21   9    0.56    0.33
   5  21  -9    0.25    0.26
  -5  21   8    5.34    0.57
   5  21  -8    6.03    0.56
  -5  21   7   15.54    0.94
   5  21  -7   16.78    0.87
  -5  21   6   21.68    1.13
   5  21  -6   23.41    1.02
  -5  21   5   24.61    1.21
  -5  21   4   12.60    0.91
  -5  21   3    4.41    0.62
  -5  21   2    7.54    0.77
  -5  21   1    6.20    0.71
  -5  21   0    1.92    0.48
  -5  21  -1    2.89    0.48
  -5  21  -2   22.46    1.15
  -5  21  -3   10.78    0.80
  -5  21  -4   11.64    0.85
  -5  21  -4   10.52    0.76
  -5 -21  -4   11.80    0.78
  -5  21  -5    4.99    0.59
  -5  21  -5    4.20    0.50
  -5  21  -6    0.27    0.33
  -5  21  -7    3.54    0.47
  -5  21  -8    0.45    0.27
  -5  21  -9    9.34    0.61
  -5  21 -10    4.43    0.40
  -5 -21 -11   10.15    0.61
  -5 -21 -12    5.28    0.43
   5  22 -12    0.51    0.16
   5  22 -11    0.71    0.23
   5  22 -10    5.79    0.45
  -5  22  10    6.28    0.45
   5  22  -9   29.93    0.98
  -5  22   9   29.39    1.01
   5  22  -8    5.31    0.48
  -5  22   8    6.45    0.56
  -5  22   7    0.76    0.34
   5  22  -7    0.33    0.24
  -5  22   6    0.45    0.30
  -5  22   5    0.93    0.30
  -5  22   4    2.17    0.46
  -5  22   3    2.37    0.51
  -5  22   2    8.79    0.77
  -5  22   1   28.05    1.27
  -5  22   0   29.75    1.29
  -5  22  -1    1.46    0.38
  -5  22  -2    5.28    0.57
  -5  22  -3    0.32    0.36
  -5  22  -3   -0.14    0.28
  -5  22  -4    3.18    0.48
  -5  22  -4    3.23    0.45
  -5  22  -5   24.29    1.08
  -5 -22  -5   24.95    1.00
  -5 -22  -6    1.99    0.36
  -5  22  -6    2.47    0.42
  -5 -22  -7    6.16    0.53
  -5  22  -7    6.39    0.55
  -5 -22  -8    3.25    0.40
  -5  22  -8    1.96    0.31
  -5 -22  -9    1.43    0.31
  -5  22  -9    2.36    0.34
  -5 -22 -10    0.28    0.24
  -5 -22 -11   -0.14    0.18
   5  23  -9    0.00    0.17
  -5  23   9   -0.13    0.21
   5  23  -8    0.81    0.23
  -5  23   8    1.05    0.28
  -5  23   7   19.59    0.84
  -5  23   6    8.41    0.60
  -5  23   5    0.87    0.32
  -5  23   4    2.16    0.39
  -5  23   3    3.35    0.48
  -5  23   2    1.77    0.41
  -5  23   1    1.58    0.40
  -5  23   0    1.77    0.40
  -5  23  -1   13.95    0.84
  -5  23  -2    0.75    0.36
  -5  23  -2    0.52    0.33
  -5  23  -3    1.72    0.39
  -5  23  -4   19.44    0.91
  -5  23  -5   12.01    0.72
  -5 -23  -6    0.76    0.24
  -5  23  -6    0.51    0.27
  -5 -23  -7    0.16    0.21
  -5  23  -7    0.13    0.20
  -5  23  -8    5.90    0.44
  -5 -23  -8    5.21    0.40
  -5 -23  -9    1.72    0.26
  -5  24   7    0.42    0.19
  -5  24   6    0.15    0.21
  -5  24   5    3.48    0.40
  -5  24   4    2.25    0.36
  -5  24   3    1.97    0.36
  -5  24   2    2.20    0.37
  -5  24   1    2.98    0.42
  -5  24   0    2.92    0.42
  -5  24   0    2.72    0.42
  -5  24  -1    2.44    0.39
  -5  24  -2   30.80    1.08
  -5  24  -3   11.82    0.68
  -5  24  -4    3.71    0.41
  -5  24  -5    6.21    0.47
  -5  24  -6    1.24    0.25
  -5  25   5    1.94    0.26
  -5  25   4    5.06    0.40
  -5  25   3    0.61    0.24
  -5  25   2    4.11    0.39
  -5  25   1    1.64    0.30
  -5  25   0    3.13    0.36
  -5  25  -1    2.53    0.34
  -5  25  -2    0.36    0.22
  -5  25  -3    0.08    0.19
  -5  25  -4    4.29    0.37
   6   0 -22   17.44    0.71
   6   0 -21   -0.23    0.26
   6   0 -20   36.74    1.32
   6   0 -19    0.26    0.33
   6   0 -18    0.14    0.33
   6   0 -18    0.38    0.29
   6   0 -17   -0.12    0.38
   6   0 -17   -0.11    0.32
   6   0 -16    8.96    0.79
   6   0 -16    9.28    0.74
   6   0 -15    0.08    0.30
   6   0 -14   31.56    1.30
  -6   0  13    0.53    0.68
  -6   0  12    0.28    0.59
  -6   0  11   -0.52    0.52
   6   0 -11    0.22    0.80
  -6   0  10  468.44    8.05
   6   0 -10  451.07    9.49
  -6   0   9   -0.05    0.38
   6   0  -9    0.03    0.49
  -6   0   8  508.78    7.41
   6   0  -8  499.75    9.22
  -6   0   7    0.30    0.30
   6   0  -7   -0.07    0.62
   6   0  -6  802.00   10.76
  -6   0   5   -0.32    0.37
   6   0  -5   -0.07    0.48
  -6   0   4  824.96    6.73
   6   0  -4  803.37   10.01
  -6   0   3   -0.29    0.29
   6   0  -3   -0.17    0.61
  -6   0   2 1932.00   11.71
   6   0  -2 1887.19   14.43
   6   0  -1   -0.27    0.48
  -6   0   1   -0.17    0.32
  -6   0   0    4.43    0.69
   6   0   0    4.27    0.75
  -6   0  -1    0.07    0.35
   6   0   1   -0.10    0.40
  -6   0  -2  619.46    8.32
   6   0   2  629.18    7.80
   6   0   3    0.18    0.34
  -6   0  -3   -0.18    0.47
  -6   0  -4   13.18    1.37
   6   0   4   13.43    1.21
  -6   0  -5   -0.13    0.49
   6   0   5    0.05    0.31
  -6   0  -6  194.42    5.54
   6   0   6  197.81    4.60
  -6   0  -7   -0.05    0.50
   6   0   7    0.03    0.41
  -6   0  -8  121.61    4.76
  -6   0  -9    0.42    0.69
  -6   0 -10   65.98    3.84
  -6   0 -11    0.08    0.61
  -6   0 -12  290.03    3.87
  -6   0 -13    0.59    0.42
  -6   0 -14   27.56    1.31
  -6   0 -15    0.41    0.41
  -6   0 -16   41.14    1.53
  -6   0 -17    0.22    0.39
  -6   0 -18   12.03    0.82
  -6   0 -19   -0.28    0.27
  -6   0 -20    0.39    0.26
  -6   0 -21   -0.22    0.21
   6   1 -22    6.95    0.44
   6  -1 -22    5.90    0.45
   6   1 -21    1.18    0.28
   6  -1 -21    0.77    0.28
   6   1 -20    4.04    0.48
   6  -1 -20    4.14    0.52
   6   1 -19    9.73    0.77
   6  -1 -19   10.69    0.82
   6   1 -19   10.47    0.75
   6   1 -18   20.16    1.10
   6  -1 -18   21.63    1.17
   6   1 -18   23.81    1.14
   6  -1 -17   14.40    1.00
   6   1 -17   15.60    1.00
   6  -1 -17   16.08    0.96
   6   1 -17   15.59    0.95
   6  -1 -16    7.29    0.75
   6   1 -16    7.19    0.72
   6   1 -16    7.90    0.71
   6  -1 -16    8.70    0.73
   6  -1 -15    0.27    0.32
   6   1 -15   -0.41    0.39
   6  -1 -14   38.14    1.42
   6   1 -14   39.14    1.44
  -6   1  13   95.06    4.26
  -6  -1  13   95.24    4.28
  -6   1  12   84.01    3.86
  -6  -1  12   87.45    3.91
   6   1 -12   79.75    4.26
  -6   1  11   21.92    1.90
  -6  -1  11   19.58    1.80
   6  -1 -11   20.03    2.18
   6   1 -11   19.27    2.08
  -6   1  10  186.39    5.13
  -6  -1  10  188.56    5.12
   6  -1 -10  178.72    6.05
   6   1 -10  176.25    5.91
  -6   1   9    0.54    0.44
   6  -1  -9    0.97    0.74
   6   1  -9   -0.32    0.68
  -6  -1   9    1.15    0.59
  -6   1   8   21.25    1.56
  -6  -1   8   21.88    1.55
   6   1  -8   22.56    2.00
   6  -1  -8   22.77    2.03
  -6  -1   7  175.40    4.04
   6   1  -7  178.42    5.29
   6  -1  -7  184.36    5.42
  -6   1   6   96.58    2.85
  -6  -1   6   96.92    2.76
   6  -1  -6   92.51    3.70
   6   1  -6   90.51    3.62
  -6   1   5    2.67    0.52
   6  -1  -5    2.97    0.72
   6   1  -5    2.50    0.70
  -6   1   4    5.03    0.58
   6  -1  -4    4.97    0.88
   6   1  -4    5.40    0.96
  -6  -1   3  185.86    3.46
  -6   1   3  174.16    3.03
   6  -1  -3  170.48    4.48
   6   1  -3  174.15    4.53
  -6   1   2   34.07    1.56
  -6  -1   2   37.21    1.68
   6  -1  -2   36.42    2.04
   6   1  -2   39.26    2.12
  -6   1   1   50.75    2.05
  -6  -1   1   52.91    2.13
   6  -1  -1   49.07    2.29
   6   1  -1   52.73    2.40
  -6   1   0  594.85    7.27
  -6  -1   0  608.58    7.55
   6   1   0  583.99    7.72
   6  -1   0  584.61    7.63
  -6   1  -1    2.92    0.62
  -6  -1  -1    4.21    0.76
   6  -1   1    4.66    0.71
   6   1   1    5.29    0.80
  -6   1  -2  210.48    4.84
  -6  -1  -2  221.39    4.99
   6   1   2  211.61    4.62
   6  -1   2  208.38    4.38
  -6   1  -3   11.46    1.28
   6  -1   3   11.93    1.08
   6   1   3   12.37    1.13
  -6  -1  -3   10.82    1.22
  -6   1  -4   39.52    2.32
  -6  -1  -4   40.98    2.41
   6  -1   4   37.85    1.90
   6   1   4   42.62    2.15
  -6   1  -5   16.43    1.59
  -6  -1  -5   15.40    1.56
   6  -1   5   16.44    1.28
  -6   1  -6   98.55    3.94
  -6  -1  -6   94.11    3.85
   6  -1   6   95.40    3.04
  -6   1  -7    9.09    1.27
  -6  -1  -7    8.96    1.27
  -6   1  -8   15.27    1.77
  -6  -1  -8   13.29    1.64
  -6   1  -9    0.78    0.77
  -6  -1  -9    0.41    0.57
  -6  -1 -10   22.93    2.31
  -6   1 -10   24.07    2.35
  -6   1 -11   15.95    2.09
  -6  -1 -11   13.15    1.85
  -6   1 -12    3.96    0.54
  -6  -1 -12    3.48    0.48
  -6   1 -13  126.29    2.60
  -6  -1 -13  123.47    2.62
  -6   1 -14  169.04    3.03
  -6  -1 -14  169.77    3.11
  -6   1 -15   23.84    1.20
  -6  -1 -15   24.74    1.24
  -6   1 -16   89.36    2.21
  -6  -1 -16   85.43    2.20
  -6  -1 -17    5.05    0.62
  -6   1 -17    4.07    0.56
  -6  -1 -18    6.66    0.65
  -6   1 -18    7.29    0.63
  -6  -1 -19    1.11    0.35
  -6   1 -19    0.40    0.26
  -6  -1 -19    0.04    0.36
  -6  -1 -20    2.44    0.38
  -6   1 -20    1.96    0.34
  -6  -1 -21   -0.60    0.26
  -6   1 -21   -0.39    0.22
   6  -2 -23    0.29    0.17
   6  -2 -22    9.48    0.56
   6  -2 -21    2.52    0.40
   6   2 -20   30.36    1.13
   6  -2 -20   30.37    1.23
   6   2 -20   32.13    1.16
   6   2 -19    2.35    0.42
   6  -2 -19    2.14    0.48
   6   2 -19    2.34    0.41
   6  -2 -18    4.71    0.62
   6   2 -18    4.49    0.56
   6   2 -18    3.20    0.48
   6  -2 -17   -0.24    0.44
   6   2 -17   -0.02    0.39
   6   2 -17    0.40    0.40
   6   2 -16    0.92    0.34
   6   2 -16    1.78    0.48
   6  -2 -16    2.03    0.46
   6   2 -15   44.47    1.59
   6  -2 -15   45.95    1.56
   6  -2 -14   31.99    1.29
   6   2 -14   32.53    1.34
  -6  -2  13    8.60    1.38
  -6   2  12    5.70    1.10
   6   2 -12    4.20    1.18
  -6  -2  12    3.87    0.92
  -6   2  11    5.42    1.04
   6   2 -11    6.80    1.28
  -6  -2  11    5.04    1.02
  -6  -2  10   92.16    3.58
   6  -2 -10   91.01    4.38
   6   2 -10   93.90    4.30
  -6  -2   9  126.87    3.92
   6  -2  -9  122.44    4.86
   6   2  -9  118.90    4.66
  -6  -2   8   48.46    2.28
   6  -2  -8   42.86    2.79
   6   2  -8   43.41    2.73
  -6   2   7  433.12    6.55
  -6  -2   7  435.64    6.28
   6   2  -7  429.60    8.18
   6  -2  -7  427.38    8.32
  -6   2   6  598.89    7.31
   6   2  -6  592.60    9.20
   6  -2  -6  580.22    9.34
  -6   2   5  176.27    3.67
   6  -2  -5  171.87    4.85
   6   2  -5  177.02    4.88
  -6   2   4  486.17    5.78
   6  -2  -4  477.04    7.76
   6   2  -4  495.74    7.94
  -6   2   3    1.77    0.40
   6  -2  -3    1.64    0.56
   6   2  -3    1.48    0.48
  -6  -2   3    2.36    0.48
  -6  -2   2  179.93    3.80
  -6   2   2  184.79    3.60
   6   2  -2  179.62    4.50
   6  -2  -2  176.83    4.41
  -6  -2   1   28.80    1.62
  -6   2   1   29.38    1.54
   6   2  -1   28.78    1.78
   6  -2  -1   26.77    1.70
  -6   2   0   10.47    1.01
  -6  -2   0   11.27    1.08
   6   2   0   11.55    1.14
   6  -2   0   11.47    1.10
  -6   2  -1  118.73    3.48
  -6  -2  -1  116.98    3.55
   6   2   1  119.11    3.54
   6  -2   1  117.86    3.33
  -6   2  -2   13.65    1.27
  -6  -2  -2   12.85    1.25
   6   2   2   13.72    1.24
   6  -2   2   15.16    1.22
  -6   2  -3   70.38    2.97
  -6  -2  -3   75.11    3.09
   6   2   3   72.41    2.85
   6  -2   3   69.37    2.50
  -6   2  -4   91.88    3.51
  -6  -2  -4   95.27    3.63
   6  -2   4   97.62    2.94
  -6   2  -5   30.99    2.16
  -6  -2  -5   30.03    2.17
   6  -2   5   33.00    1.70
  -6   2  -6   87.08    3.71
  -6  -2  -6   91.06    3.90
  -6   2  -7    4.04    0.92
  -6  -2  -7    4.96    1.02
  -6  -2  -8   16.05    1.80
  -6   2  -8   15.00    1.73
  -6   2  -9    0.31    0.57
  -6  -2  -9    0.21    0.55
  -6  -2 -10   24.85    2.40
  -6  -2 -11   31.13    2.75
  -6  -2 -12   83.59    2.12
  -6   2 -12   85.58    2.07
  -6  -2 -13   45.67    1.62
  -6   2 -13   43.12    1.54
  -6  -2 -13   42.22    1.57
  -6  -2 -14   33.33    1.42
  -6  -2 -14   32.68    1.38
  -6   2 -14   32.19    1.35
  -6  -2 -15   24.75    1.22
  -6   2 -15   23.06    1.16
  -6   2 -16    2.46    0.53
  -6  -2 -16    2.55    0.56
  -6  -2 -17    1.42    0.42
  -6   2 -17    1.29    0.40
  -6  -2 -18    2.28    0.47
  -6   2 -18    2.48    0.41
  -6  -2 -19    0.26    0.30
  -6  -2 -19   -0.19    0.34
  -6  -2 -20    0.81    0.29
  -6   2 -20    0.92    0.27
  -6   2 -21    0.09    0.21
  -6  -2 -21    0.29    0.22
   6  -3 -23    4.95    0.34
   6  -3 -22    8.10    0.52
   6  -3 -21    2.35    0.38
   6  -3 -20    0.73    0.37
   6   3 -20    0.55    0.32
   6  -3 -19    0.94    0.33
   6   3 -19    0.89    0.34
   6   3 -18   13.79    0.87
   6  -3 -18   13.47    0.96
   6   3 -18   15.35    0.92
   6   3 -17    6.48    0.65
   6  -3 -17    5.15    0.65
   6   3 -17    6.47    0.68
   6   3 -16   19.91    1.10
   6  -3 -16   18.69    1.14
   6   3 -16   21.88    1.13
   6   3 -15    7.26    0.72
   6   3 -15    6.60    0.68
   6  -3 -15    8.82    0.75
   6  -3 -14   57.86    1.73
   6   3 -14   57.07    1.79
   6   3 -13   70.09    1.92
   6  -3 -13   70.51    1.85
  -6   3  13   66.65    3.60
  -6  -3  13   67.16    3.65
  -6  -3  12   50.04    3.01
   6   3 -12   47.80    3.24
  -6  -3  11  192.89    5.54
   6   3 -11  189.30    6.21
  -6   3  10    4.19    0.83
  -6  -3  10    5.05    0.95
   6  -3 -10    3.20    1.02
   6   3 -10    4.30    0.94
  -6   3   9  139.16    4.28
  -6  -3   9  143.33    4.22
   6  -3  -9  141.48    5.26
   6   3  -9  126.59    4.78
  -6   3   8   58.33    2.66
  -6  -3   8   56.77    2.47
   6   3  -8   54.44    3.02
   6  -3  -8   54.30    3.12
  -6   3   7   29.95    1.80
   6   3  -7   29.53    2.16
   6  -3  -7   29.61    2.25
  -6   3   6    4.20    0.71
   6  -3  -6    3.87    0.84
   6   3  -6    3.38    0.74
  -6   3   5   65.84    2.34
   6  -3  -5   68.80    3.11
   6   3  -5   63.32    2.95
  -6   3   4   22.75    1.33
   6  -3  -4   24.50    1.81
   6   3  -4   24.61    1.81
  -6   3   3    1.90    0.42
   6  -3  -3    2.11    0.62
   6   3  -3    0.68    0.45
  -6  -3   3    1.71    0.46
  -6  -3   2  369.99    5.68
   6  -3  -2  366.47    6.37
   6   3  -2  371.64    6.53
   6   3  -1  768.00    9.23
   6  -3  -1  751.88    8.83
  -6   3   0    6.28    0.85
   6  -3   0    4.92    0.75
  -6  -3   0    4.81    0.80
  -6  -3  -1   22.94    1.63
   6   3   1   24.58    1.68
  -6   3  -1   22.53    1.56
   6  -3   1   24.98    1.57
  -6  -3  -2  152.65    4.27
   6   3   2  154.12    4.18
  -6   3  -2  155.34    4.21
   6  -3   2  157.49    3.79
  -6  -3  -3  153.19    4.44
  -6   3  -3  148.18    4.33
   6  -3   3  152.18    3.66
  -6  -3  -4  247.65    5.86
  -6   3  -4  250.85    5.83
   6  -3   4  265.19    4.72
  -6  -3  -5   95.73    3.23
  -6  -3  -5   89.33    3.67
  -6   3  -5   93.78    3.76
  -6  -3  -6  161.73    4.23
  -6  -3  -6  161.15    5.19
  -6   3  -6  168.29    5.26
  -6  -3  -7   27.18    2.27
  -6   3  -7   24.32    2.13
  -6  -3  -8   37.17    2.74
  -6  -3  -9    0.07    0.53
  -6  -3 -10    0.37    0.56
  -6  -3 -11    7.89    1.52
  -6   3 -12    3.05    0.46
  -6  -3 -12    3.99    0.53
  -6   3 -13   21.54    1.09
  -6  -3 -13   24.15    1.20
  -6   3 -14    9.04    0.75
  -6  -3 -14    9.97    0.81
  -6  -3 -14    9.07    0.81
  -6   3 -15   15.40    0.94
  -6  -3 -15   16.56    1.05
  -6  -3 -15   15.14    0.94
  -6   3 -16    8.08    0.70
  -6  -3 -16    8.24    0.78
  -6  -3 -17    0.31    0.36
  -6   3 -17    0.27    0.35
  -6  -3 -18   -0.25    0.34
  -6  -3 -18   -0.02    0.37
  -6  -3 -19    1.35    0.36
  -6  -3 -19    0.43    0.32
  -6  -3 -20    0.05    0.25
  -6  -3 -20    0.31    0.26
  -6  -3 -21    1.38    0.27
  -6   3 -21    0.73    0.20
   6  -4 -23   -0.21    0.15
   6  -4 -22    2.51    0.33
   6  -4 -21   10.09    0.68
   6  -4 -20   11.86    0.79
   6   4 -20   13.64    0.78
   6  -4 -19   26.16    1.25
   6   4 -19   29.44    1.19
   6  -4 -18   13.64    0.98
   6   4 -18   15.50    0.93
   6  -4 -17    1.78    0.48
   6   4 -17    4.01    0.58
   6  -4 -16    4.53    0.62
   6   4 -16    5.92    0.65
   6   4 -15    0.94    0.37
   6   4 -14    0.21    0.30
   6  -4 -13   -0.02    0.29
   6   4 -13   -0.18    0.34
  -6   4  12   -0.01    0.62
  -6   4  11    5.09    1.03
   6   4 -11    4.06    0.98
  -6   4  10    0.67    0.48
   6   4 -10    0.76    0.58
  -6   4   9   22.23    1.78
   6  -4  -9   24.32    2.25
   6   4  -9   23.61    2.11
  -6   4   8   19.94    1.63
   6   4  -8   23.41    2.01
   6  -4  -8   23.14    2.10
  -6   4   7   74.70    2.87
   6   4  -7   70.57    3.33
   6  -4  -7   70.37    3.49
   6  -4  -6   14.51    1.56
   6   4  -6   12.24    1.41
  -6   4   6   15.38    1.29
  -6   4   5   79.51    2.71
   6   4  -5   83.51    3.42
   6  -4  -5   82.15    3.45
  -6  -4   4   84.27    2.61
  -6   4   4   85.59    2.70
   6  -4  -4   83.82    3.33
   6   4  -4   83.60    3.32
  -6  -4   3  101.36    2.99
   6   4  -3   91.96    3.39
   6  -4  -3   95.09    3.41
  -6  -4   2   14.12    1.20
   6   4  -2   13.44    1.32
   6  -4  -2   11.92    1.24
  -6  -4   1  181.26    4.28
   6   4  -1  178.47    4.54
   6  -4  -1  176.12    4.30
   6   4   0  144.63    4.06
  -6  -4   0  147.04    4.00
   6  -4   0  152.74    3.88
  -6  -4  -1  175.55    4.51
   6   4   1  181.58    4.59
   6  -4   1  176.15    4.05
   6  -4   2    4.44    0.69
  -6  -4  -2    4.08    0.82
  -6  -4  -3  596.66    8.40
  -6  -4  -3  606.25    9.00
   6  -4   3  625.43    7.21
  -6  -4  -4  142.70    4.12
  -6  -4  -4  139.89    4.52
  -6  -4  -5   36.81    2.13
  -6  -4  -5   35.74    2.42
  -6  -4  -6   71.58    3.00
  -6  -4  -6   68.36    3.42
  -6  -4  -7   84.16    3.96
  -6  -4  -8    4.05    1.02
  -6  -4  -9   17.72    2.06
  -6  -4 -10    7.66    1.42
  -6  -4 -11    5.01    1.19
  -6  -4 -12   12.99    0.88
  -6   4 -12   13.25    0.84
  -6   4 -13   12.85    0.85
  -6  -4 -13   12.14    0.86
  -6   4 -14   13.49    0.86
  -6  -4 -14   14.15    0.95
  -6  -4 -15   -0.01    0.34
  -6  -4 -15   -0.29    0.39
  -6   4 -15   -0.20    0.37
  -6  -4 -16    0.22    0.37
  -6   4 -16    0.61    0.30
  -6  -4 -17    2.83    0.50
  -6  -4 -17    2.40    0.43
  -6  -4 -18    0.70    0.38
  -6  -4 -18    0.20    0.34
  -6  -4 -19    3.08    0.46
  -6  -4 -19    2.30    0.41
  -6  -4 -20   -0.02    0.24
  -6  -4 -20   -0.23    0.26
  -6   4 -20   -0.31    0.25
  -6   4 -21    1.31    0.21
  -6  -4 -21    1.06    0.25
   6  -5 -23    5.89    0.36
   6  -5 -22    1.19    0.27
   6  -5 -21   19.97    0.89
   6   5 -21   22.09    0.85
   6  -5 -20    2.35    0.44
   6   5 -20    2.76    0.43
   6  -5 -19   -0.16    0.38
   6   5 -19    0.11    0.33
   6  -5 -18    6.25    0.71
   6   5 -18    7.38    0.69
   6  -5 -17   29.15    1.42
   6   5 -17   31.46    1.33
   6  -5 -16   -0.31    0.46
   6   5 -16    0.62    0.43
   6   5 -15   13.57    0.92
   6   5 -14   19.72    1.09
   6   5 -13  165.08    3.01
  -6   5  12   33.88    2.56
  -6   5  11   73.19    3.58
  -6   5  10   52.69    2.90
   6   5 -10   57.23    3.31
  -6   5   9   52.93    2.76
   6   5  -9   48.88    2.98
  -6   5   8   20.82    1.66
   6   5  -8   21.15    1.91
   6  -5  -8   21.26    2.06
  -6   5   7    9.52    1.13
   6  -5  -7    8.72    1.34
   6   5  -7    9.60    1.30
  -6   5   6   22.72    1.61
   6  -5  -6   22.48    1.97
   6   5  -6   22.96    1.93
  -6   5   5    7.65    0.89
   6  -5  -5    8.16    1.20
   6   5  -5    8.32    1.15
  -6   5   4  132.26    3.52
   6   5  -4  130.24    4.20
   6  -5  -4  127.74    4.20
   6   5  -3   57.43    2.71
   6  -5  -3   60.18    2.78
   6   5  -2  221.87    5.23
   6  -5  -2  230.21    5.20
  -6  -5   1   42.93    2.18
   6   5  -1   39.47    2.20
   6  -5  -1   41.71    2.14
  -6  -5   0  239.53    5.27
   6   5   0  239.48    5.37
   6  -5   0  242.76    4.92
  -6  -5  -1 1839.07   15.07
   6   5   1 1875.53   15.12
   6  -5   1 1875.20   13.15
  -6  -5  -2   13.22    1.39
  -6  -5  -2   12.52    1.37
   6  -5   2   12.70    1.09
  -6  -5  -3  210.75    5.20
  -6  -5  -3  226.05    5.64
  -6  -5  -4   81.22    3.25
  -6  -5  -4   82.29    3.55
  -6  -5  -5   16.39    1.51
  -6  -5  -5   15.66    1.66
  -6  -5  -6   96.15    3.60
  -6  -5  -6   90.48    3.99
  -6  -5  -7  144.25    4.47
  -6  -5  -7  141.97    5.19
  -6  -5  -8   36.42    2.74
  -6  -5  -9    0.80    0.60
  -6  -5 -10   15.84    2.01
  -6  -5 -11    0.78    0.29
  -6   5 -12   11.38    0.75
  -6  -5 -12   11.09    0.82
  -6   5 -13   11.24    0.77
  -6  -5 -13   12.91    0.91
  -6   5 -14   10.06    0.73
  -6  -5 -14    9.56    0.81
  -6  -5 -15   17.12    1.03
  -6   5 -15   16.91    0.92
  -6  -5 -15   17.49    1.02
  -6  -5 -16    0.70    0.44
  -6  -5 -16   -0.11    0.32
  -6  -5 -16    0.02    0.36
  -6  -5 -17   10.05    0.80
  -6  -5 -17    8.16    0.71
  -6  -5 -18    0.53    0.39
  -6  -5 -18   -0.32    0.37
  -6  -5 -19    5.16    0.53
  -6  -5 -19    5.35    0.53
  -6  -5 -20    0.83    0.27
  -6   5 -20    0.76    0.25
  -6  -5 -21    1.38    0.25
   6  -6 -22    6.93    0.48
   6  -6 -21   17.64    0.83
   6   6 -21   18.46    0.79
   6  -6 -20   11.61    0.78
   6   6 -20   12.01    0.73
   6  -6 -19   64.69    1.88
   6   6 -19   62.94    1.70
   6  -6 -18    4.57    0.63
   6   6 -18    4.18    0.57
   6  -6 -17   46.65    1.76
   6   6 -17   48.50    1.63
   6  -6 -16   11.87    0.94
   6   6 -16   12.74    0.92
   6   6 -15    0.95    0.42
   6   6 -14    0.07    0.32
   6   6 -13   16.12    0.99
   6   6 -12    2.08    0.44
  -6   6  12    1.27    0.71
  -6   6  11    1.89    0.80
  -6   6  10   12.32    1.50
  -6   6   9   61.26    3.07
   6   6  -9   54.34    3.14
  -6   6   8   60.73    2.92
   6   6  -8   60.25    3.22
  -6   6   7  423.63    7.38
   6  -6  -7  425.68    8.77
   6   6  -7  417.13    8.24
  -6   6   6    1.79    0.52
   6  -6  -6    2.05    0.77
   6   6  -6    2.18    0.68
  -6   6   5   29.88    1.86
   6  -6  -5   28.80    2.14
   6   6  -5   28.13    2.10
   6  -6  -4  293.23    6.46
   6   6  -4  306.49    6.53
   6   6  -3  176.03    4.84
   6  -6  -3  184.11    4.91
   6   6  -2   39.75    2.29
   6  -6  -2   42.55    2.28
   6   6  -1  931.57   10.86
   6  -6  -1  945.63   10.28
   6  -6   0    1.13    0.52
   6   6   0    1.27    0.69
  -6  -6  -1    6.33    1.05
   6  -6   1    6.75    0.84
  -6  -6  -2  223.25    5.56
  -6  -6  -2  227.01    5.64
  -6  -6  -3  591.70    9.08
  -6  -6  -3  596.13    9.45
  -6  -6  -4   76.44    3.29
  -6  -6  -4   79.15    3.57
  -6  -6  -5  134.70    4.43
  -6  -6  -5  137.04    4.86
  -6  -6  -6    5.27    0.98
  -6  -6  -6    4.88    1.10
  -6  -6  -7  115.33    4.23
  -6  -6  -7  111.26    4.72
  -6  -6  -8    1.25    0.82
  -6  -6  -9   78.47    4.27
  -6  -6 -10    5.32    1.14
  -6  -6 -11    3.89    0.48
  -6  -6 -11    3.53    0.50
  -6  -6 -12    6.49    0.65
  -6  -6 -12    6.80    0.66
  -6  -6 -13   35.19    1.43
  -6  -6 -13   35.84    1.43
  -6  -6 -14    0.88    0.39
  -6  -6 -14    0.06    0.44
  -6  -6 -15    2.81    0.52
  -6  -6 -15    2.40    0.46
  -6  -6 -16    0.56    0.38
  -6  -6 -16    0.01    0.31
  -6  -6 -16   -0.69    0.42
  -6  -6 -17   12.85    0.81
  -6  -6 -17   14.19    0.90
  -6  -6 -17   13.51    0.86
  -6  -6 -18    2.71    0.46
  -6  -6 -18    2.49    0.42
  -6  -6 -19    2.54    0.40
  -6  -6 -19    1.64    0.34
  -6  -6 -20    0.60    0.25
  -6   6 -20    0.87    0.22
  -6  -6 -21    5.35    0.36
   6  -7 -22   -0.17    0.23
   6  -7 -21    8.20    0.57
   6   7 -21    9.55    0.56
   6  -7 -20    1.26    0.37
   6   7 -20    0.97    0.33
   6  -7 -19    0.80    0.40
   6   7 -19    0.04    0.28
   6  -7 -18    2.72    0.57
   6   7 -18    3.13    0.51
   6  -7 -17   13.00    0.97
   6   7 -17   12.22    0.88
   6  -7 -16    0.68    0.46
   6   7 -16    0.52    0.37
   6  -7 -15   76.56    2.29
   6   7 -15   76.54    2.12
   6   7 -14   55.95    1.81
   6   7 -13   15.02    0.94
   6   7 -12   89.74    2.24
  -6   7  11  113.38    4.61
  -6   7  10   43.22    2.76
  -6   7   9   10.92    1.38
   6   7  -9   11.20    1.44
  -6   7   8    5.97    1.02
   6   7  -8    7.88    1.22
  -6   7   7   63.72    2.99
   6   7  -7   65.20    3.30
  -6   7   6   45.80    2.44
   6   7  -6   45.85    2.73
   6  -7  -5   12.03    1.44
   6   7  -5   10.71    1.31
  -6   7   5   13.59    1.31
   6  -7  -4   18.53    1.70
   6   7  -4   17.20    1.62
   6   7  -3   71.24    3.17
   6  -7  -3   70.70    3.14
   6   7  -2   40.51    2.39
   6  -7  -2   38.67    2.20
   6   7  -1   54.15    2.72
   6  -7  -1   56.93    2.57
   6   7   0  257.28    5.92
   6  -7   0  259.82    5.20
  -6  -7  -1  790.71   10.78
  -6  -7  -2  371.39    7.42
  -6  -7  -2  379.39    7.58
  -6  -7  -3   65.47    3.17
  -6  -7  -3   69.74    3.36
  -6  -7  -4    0.62    0.55
  -6  -7  -4    1.15    0.70
  -6  -7  -5   32.21    2.29
  -6  -7  -5   35.15    2.58
  -6  -7  -6    5.16    0.98
  -6  -7  -6    4.17    1.10
  -6  -7  -7    4.63    1.01
  -6  -7  -7    3.10    0.97
  -6  -7  -8   36.06    2.52
  -6  -7  -8   37.02    2.90
  -6  -7  -9   10.99    1.65
  -6  -7 -10    6.63    1.38
  -6  -7 -11    7.56    0.68
  -6  -7 -11    8.36    0.72
  -6  -7 -12   10.92    0.83
  -6  -7 -12   11.05    0.80
  -6  -7 -13   86.06    2.21
  -6  -7 -13   81.17    2.12
  -6  -7 -14    0.36    0.36
  -6  -7 -14    0.09    0.37
  -6  -7 -15   12.57    0.89
  -6  -7 -15   11.18    0.83
  -6  -7 -16    4.30    0.56
  -6  -7 -16    4.93    0.58
  -6  -7 -17    8.73    0.67
  -6  -7 -17   10.35    0.77
  -6  -7 -17   11.20    0.77
  -6  -7 -18    6.03    0.57
  -6  -7 -18    5.35    0.53
  -6  -7 -19    7.47    0.57
  -6  -7 -19    7.35    0.55
  -6  -7 -20    0.72    0.25
   6  -8 -22   -0.04    0.18
   6  -8 -21   15.15    0.72
   6   8 -21   15.37    0.68
   6  -8 -20    0.54    0.32
   6   8 -20    0.21    0.24
   6  -8 -19   20.06    1.03
   6   8 -19   18.88    0.93
   6  -8 -18   19.71    1.08
   6   8 -18   17.96    0.97
   6  -8 -17   49.46    1.76
   6   8 -17   49.40    1.64
   6  -8 -16    9.34    0.86
   6   8 -16    9.67    0.79
   6  -8 -15    5.36    0.67
   6   8 -15    4.94    0.59
   6   8 -14   15.09    0.98
   6   8 -13   12.71    0.92
   6   8 -12   15.12    0.97
  -6   8  10   46.65    2.93
  -6   8   9   77.71    3.68
  -6   8   8    7.21    1.09
   6   8  -8    6.96    1.14
  -6   8   7    7.53    1.16
   6   8  -7    6.50    1.09
  -6   8   6   25.95    1.96
   6   8  -6   28.97    2.21
   6   8  -5  108.17    4.14
   6   8  -4   15.75    1.59
   6   8  -3   65.87    3.11
   6   8  -2   99.54    3.80
   6  -8  -2   95.99    3.53
   6   8  -1  209.00    5.48
   6  -8  -1  214.83    5.00
   6   8   0   16.18    1.60
  -6  -8  -1   92.12    3.82
  -6  -8  -2   10.92    1.43
  -6  -8  -3  245.13    6.32
  -6  -8  -3  246.58    6.52
  -6  -8  -4   62.38    3.25
  -6  -8  -4   59.48    3.31
  -6  -8  -5  166.35    5.34
  -6  -8  -5  166.18    5.66
  -6  -8  -6   78.57    3.73
  -6  -8  -6   71.02    3.81
  -6  -8  -7  153.95    5.28
  -6  -8  -7  144.65    5.64
  -6  -8  -8   76.59    3.81
  -6  -8  -8   75.17    4.19
  -6  -8  -9   23.67    2.45
  -6  -8 -10    3.00    0.46
  -6  -8 -10    3.16    0.46
  -6  -8 -11   20.06    1.05
  -6  -8 -11   20.33    1.06
  -6  -8 -12    2.96    0.48
  -6  -8 -12    3.41    0.52
  -6  -8 -13    3.19    0.50
  -6  -8 -13    2.36    0.48
  -6  -8 -14    0.48    0.32
  -6  -8 -14    0.07    0.39
  -6  -8 -15    4.38    0.54
  -6  -8 -15    4.75    0.59
  -6  -8 -16    0.58    0.36
  -6  -8 -16    0.32    0.34
  -6  -8 -17    8.27    0.66
  -6  -8 -17    8.18    0.67
  -6  -8 -17    8.78    0.68
  -6  -8 -18    0.24    0.24
  -6  -8 -18    0.16    0.29
  -6  -8 -18    0.40    0.27
  -6  -8 -19    0.41    0.24
  -6  -8 -20    0.77    0.22
   6   9 -21    0.29    0.19
   6  -9 -21    0.09    0.17
   6  -9 -20    9.45    0.62
   6   9 -20   10.68    0.63
   6  -9 -19    0.69    0.37
   6   9 -19    0.60    0.32
   6  -9 -18    4.61    0.57
   6   9 -18    3.54    0.49
   6  -9 -17    0.81    0.41
   6   9 -17    1.25    0.43
   6  -9 -16    0.51    0.35
   6   9 -16    0.43    0.35
   6  -9 -15   40.18    1.63
   6   9 -15   41.85    1.58
   6   9 -14   12.03    0.89
   6   9 -13   49.77    1.74
   6   9 -12   62.69    1.94
  -6   9  11   27.71    1.29
   6   9 -11   27.56    1.28
  -6   9  10    0.62    0.71
   6  -9 -10    0.98    0.64
  -6   9   9   14.76    1.70
   6  -9  -9   14.78    1.83
  -6   9   8    9.40    1.34
  -6   9   7    2.27    0.73
   6   9  -7    1.53    0.64
   6   9  -6    5.90    1.11
   6   9  -5   -0.13    0.48
   6   9  -4   89.79    3.79
   6   9  -3  189.12    5.41
   6   9  -2   46.90    2.69
   6   9  -1   57.38    2.99
  -6  -9   0    8.51    1.31
   6   9   0    9.07    1.32
  -6  -9  -1  248.68    6.54
  -6  -9  -2    2.95    0.88
  -6  -9  -3  270.33    6.93
  -6  -9  -3  265.14    7.01
  -6  -9  -4  219.18    6.31
  -6  -9  -4  221.41    6.58
  -6  -9  -5    2.80    0.93
  -6  -9  -5    2.56    0.92
  -6  -9  -6   30.42    2.42
  -6  -9  -6   25.03    2.41
  -6  -9  -7   25.24    2.29
  -6  -9  -7   22.99    2.36
  -6  -9  -8    4.05    1.04
  -6  -9  -8    4.78    1.27
  -6  -9  -9    0.64    0.91
  -6  -9  -9    0.03    0.30
  -6  -9 -10   56.63    1.67
  -6  -9 -10   57.72    1.63
  -6  -9 -10   57.34    1.73
  -6  -9 -11    0.48    0.34
  -6  -9 -11    0.24    0.28
  -6  -9 -11    0.60    0.39
  -6  -9 -12    0.83    0.34
  -6  -9 -12    1.07    0.33
  -6  -9 -13    1.45    0.39
  -6  -9 -13    2.09    0.47
  -6  -9 -14    0.28    0.34
  -6  -9 -14    0.00    0.34
  -6  -9 -15   11.88    0.82
  -6  -9 -15   12.35    0.84
  -6  -9 -16    1.93    0.39
  -6  -9 -16    2.17    0.42
  -6  -9 -17    0.23    0.27
  -6  -9 -17    0.12    0.28
  -6  -9 -18    6.96    0.53
  -6  -9 -18    5.72    0.50
  -6  -9 -18    6.71    0.53
  -6  -9 -19    8.39    0.51
   6 -10 -21    5.95    0.40
   6  10 -21    5.05    0.37
   6 -10 -21    5.61    0.34
   6 -10 -20    9.15    0.56
   6  10 -20    9.43    0.57
   6 -10 -20    9.40    0.50
   6 -10 -19    3.22    0.45
   6  10 -19    3.00    0.42
   6 -10 -18   25.18    1.11
   6  10 -18   25.33    1.09
   6 -10 -17   -0.09    0.33
   6  10 -17   -0.09    0.36
   6 -10 -16   42.86    1.61
   6  10 -16   43.31    1.57
   6 -10 -15    2.71    0.50
   6  10 -15    3.21    0.49
   6 -10 -14   15.37    1.02
   6  10 -14   13.81    0.95
   6  10 -13    0.04    0.40
   6  10 -12   12.41    0.91
   6  10 -11    1.36    0.41
  -6  10  11    0.84    0.32
  -6  10  10   39.67    1.53
   6  10 -10   42.74    1.57
  -6  10   9    1.00    0.71
   6 -10  -9    1.14    0.83
   6 -10  -8   -0.07    0.61
   6 -10  -7    0.34    0.56
   6 -10  -6   38.67    2.62
   6  10  -6   41.13    2.69
   6 -10  -5  105.56    4.18
   6  10  -5  106.28    4.27
   6 -10  -4  134.06    4.51
   6  10  -4  139.23    4.79
   6 -10  -3   31.06    2.09
   6  10  -3   31.82    2.30
   6  10  -2   12.83    1.48
   6  10  -1   29.43    2.24
  -6 -10   0   72.85    3.68
   6  10   0   70.29    3.46
  -6 -10  -1  155.42    5.37
  -6 -10  -2   92.00    4.20
  -6 -10  -3   10.42    1.55
  -6 -10  -4    3.90    1.10
  -6 -10  -4    2.37    0.93
  -6 -10  -5   31.13    2.57
  -6 -10  -5   26.53    2.48
  -6 -10  -6  107.12    4.70
  -6 -10  -6  104.97    4.96
  -6 -10  -7   20.03    2.11
  -6 -10  -7   22.02    2.37
  -6 -10  -8   53.44    3.43
  -6 -10  -9    3.56    0.49
  -6 -10  -9    2.91    0.46
  -6 -10 -10    4.09    0.53
  -6 -10 -10    4.93    0.60
  -6 -10 -11   54.80    1.67
  -6 -10 -11   55.18    1.64
  -6 -10 -12    3.07    0.49
  -6 -10 -12    3.29    0.48
  -6 -10 -12    3.31    0.47
  -6 -10 -13    4.97    0.54
  -6 -10 -13    5.52    0.56
  -6 -10 -13    5.19    0.58
  -6 -10 -14    4.65    0.56
  -6 -10 -14    4.69    0.55
  -6 -10 -14    4.90    0.52
  -6 -10 -15    1.31    0.35
[truncated: 7,014,363 more chars]
